# Supplementary material for: The forkhead transcription factor Foxj1 controls vertebrate olfactory cilia biogenesis and sensory neuron differentiation
Source: PLoS Biol. 2024 Jan 25;22(1):e3002468. doi: 10.1371/journal.pbio.3002468 (PMC10810531; doi:10.1371/journal.pbio.3002468)
Supplement: S1 Table — (XLSX) [file pbio.3002468.s006.xlsx]

## Sheet: Foxj1aMutant_vs_Foxj1aControl
	baseMean	log2FoldChange	lfcSE	stat	pvalue	padj	Foxj1aControl_R1.x	Foxj1aControl_R2.x	Foxj1aControl_R3.x	Foxj1aMutant_R1.x	Foxj1aMutant_R2.x	Foxj1aMutant_R3.x	Foxj1aControl_R1.y	Foxj1aControl_R2.y	Foxj1aControl_R3.y	Foxj1aMutant_R1.y	Foxj1aMutant_R2.y	Foxj1aMutant_R3.y	SYMBOL	GENENAME
ENSDARG00000000001	114.672	-0.192381	0.189317	-1.01618	0.309543	1	104	122	123	112	95	97	109.306	124.333	117.31	116.305	96.5232	94.6185	slc35a5	solute carrier family 35 member A5
ENSDARG00000000002	423.153	-0.0674942	0.113384	-0.595271	0.551662	1	434	471	430	438	422	411	456.143	480.008	410.108	454.835	428.766	400.91	ccdc80	coiled-coil domain containing 80
ENSDARG00000000018	719.125	-0.0317149	0.167098	-0.189798	0.849467	1	859	641	740	838	677	671	902.826	653.259	705.767	870.208	687.855	654.526	nrf1	nuclear respiratory factor 1
ENSDARG00000000019	3211.42	0.00263467	0.0828582	0.0317973	0.974634	1	2967	3249	3342	3016	3225	3307	3118.38	3311.14	3187.4	3131.92	3276.71	3225.81	ube2h	ubiquitin-conjugating enzyme E2H (UBC8 homolog, yeast)
ENSDARG00000000068	814.77	-0.113049	0.12857	-0.879281	0.379249	1	800	890	881	717	862	792	840.816	907.021	840.244	744.558	875.821	772.556	slc9a3r1a	SLC9A3 regulator 1a
ENSDARG00000000069	1034.2	-0.00991422	0.101741	-0.0974457	0.922372	1	993	1058	1075	1018	1076	1000	1043.66	1078.23	1025.27	1057.13	1093.25	975.449	dap	death-associated protein
ENSDARG00000000086	1340.54	-0.0701417	0.144922	-0.483994	0.62839	1	1197	1253	1534	1121	1224	1436	1258.07	1276.96	1463.04	1164.09	1243.63	1400.74	itsn1	intersectin 1 (SH3 domain protein)
ENSDARG00000000103	3841.16	0.0483863	0.0984905	0.491279	0.623229	1	3503	3310	4376	3792	3481	4242	3681.72	3373.3	4173.56	3937.75	3536.81	4137.85	myh10	myosin, heavy chain 10, non-muscle
ENSDARG00000000142	116.683	-0.13009	0.17183	-0.757083	0.449	1	119	112	121	99	110	112	125.071	114.142	115.402	102.805	111.764	109.25	tmem267	transmembrane protein 267
ENSDARG00000000151	126.899	-0.153933	0.213774	-0.720074	0.471479	1	119	123	165	118	104	142	125.071	125.352	157.367	122.535	105.668	138.514	thraa	thyroid hormone receptor alpha a
ENSDARG00000000161	326.802	0.089426	0.12013	0.744412	0.456627	1	260	303	331	282	317	349	273.265	308.795	315.688	292.839	322.083	340.432	itsn2a	intersectin 2a
ENSDARG00000000175	140.763	-0.0159547	0.171685	-0.0929299	0.925959	1	137	163	152	145	142	159	143.99	166.117	144.968	150.573	144.277	155.096	hoxb2a	homeobox B2a
ENSDARG00000000183	878.933	-0.0188862	0.109938	-0.17179	0.863603	1	804	828	987	795	877	902	845.02	843.835	941.341	825.556	891.062	879.855	ptpn4b	protein tyrosine phosphatase non-receptor type 4b
ENSDARG00000000189	1072.05	0.0701528	0.117536	0.596863	0.550599	1	944	1073	905	952	1143	969	992.163	1093.52	863.134	988.59	1161.33	945.21	sema6e	sema domain, transmembrane domain (TM), and cytoplasmic domain, (semaphorin) 6E
ENSDARG00000000212	4059.17	-0.144756	0.210652	-0.687182	0.491968	1	3388	4083	5025	3001	4112	4127	3560.86	4161.09	4792.54	3116.34	4177.93	4025.68	krt97	keratin 97
ENSDARG00000000229	419.384	-0.0106284	0.13592	-0.0781963	0.937672	1	381	412	474	350	438	466	400.439	419.879	452.072	363.452	445.023	454.559	usp49	ubiquitin specific peptidase 49
ENSDARG00000000241	1475.23	-0.0145825	0.0909901	-0.160265	0.872673	1	1417	1382	1583	1410	1423	1490	1489.3	1408.43	1509.77	1464.19	1445.82	1453.42	slc40a1	solute carrier family 40 member 1
ENSDARG00000000324	400.708	-0.047567	0.135815	-0.350235	0.726163	1	383	378	469	420	380	383	402.541	385.229	447.304	436.143	386.093	373.597	dcaf8	DDB1 and CUL4 associated factor 8
ENSDARG00000000349	9.53448	-0.862379	0.694471	-1.24178	0.214318	1	7	19	3	5	8	3	7.35714	19.3634	2.86122	5.19217	8.12827	2.92635	cfap300	cilia and flagella associated protein 300
ENSDARG00000000369	158.432	0.271727	0.166924	1.62785	0.103557	1	149	137	175	163	184	208	156.602	139.62	166.904	169.265	186.95	202.893	prkag3b	protein kinase, AMP-activated, gamma 3b non-catalytic subunit
ENSDARG00000000370	1083.72	0.0401153	0.147425	0.272106	0.785541	1	828	1021	1135	821	1088	1148	870.244	1040.53	1082.49	852.555	1105.45	1119.82	triob	trio Rho guanine nucleotide exchange factor b
ENSDARG00000000380	331.381	-0.170314	0.178154	-0.955997	0.339074	1	378	388	375	283	395	335	397.285	395.42	357.652	293.877	401.333	326.775	pde6a	phosphodiesterase 6A, cGMP-specific, rod, alpha
ENSDARG00000000394	1837.47	0.0926455	0.120751	0.767243	0.442937	1	1458	1649	2010	1572	1749	2113	1532.39	1680.54	1917.02	1632.42	1777.04	2061.12	matr3l1.2	matrin 3-like 1.2
ENSDARG00000000423	114.501	-0.0606509	0.19529	-0.310569	0.756128	1	114	108	151	110	112	134	119.816	110.065	144.015	114.228	113.796	130.71	si:ch73-314g15.3	si:ch73-314g15.3
ENSDARG00000000442	491.879	0.0417655	0.138933	0.300617	0.763706	1	468	588	506	509	570	525	491.877	599.245	482.592	528.563	579.139	512.111	slc39a13	solute carrier family 39 member 13
ENSDARG00000000460	4.77254	0.792967	0.91777	0.864015	0.38758	1	0	4	3	2	8	2	0	4.0765	2.86122	2.07687	8.12827	1.9509	nitr2b	novel immune-type receptor 2b
ENSDARG00000000472	432.143	0.0287264	0.112386	0.255604	0.798256	1	394	397	441	389	431	433	414.102	404.593	420.599	403.951	437.911	422.369	cntn2	contactin 2
ENSDARG00000000474	13.8392	0.139478	0.467036	0.298645	0.765211	1	13	11	18	18	10	18	13.6633	11.2104	17.1673	18.6918	10.1603	17.5581	tnni1a	troponin I type 1a (skeletal, slow)
ENSDARG00000000476	120.123	0.00786441	0.203901	0.0385698	0.969233	1	110	86	149	106	108	131	115.612	87.6447	142.107	110.074	109.732	127.784	pms1	PMS1 homolog 1, mismatch repair system component
ENSDARG00000000489	775.08	-0.0121916	0.144364	-0.0844501	0.932699	1	802	610	875	831	672	753	842.918	621.666	834.522	862.939	682.775	734.513	upf3b	UPF3B regulator of nonsense mediated mRNA decay
ENSDARG00000000503	11852.1	-0.0024841	0.107565	-0.0230939	0.981575	1	9760	12194	12532	9680	12627	11991	10258	12427.2	11952.3	10052.1	12829.5	11696.6	stx1b	syntaxin 1B
ENSDARG00000000516	14.3683	-1.3058	0.523373	-2.49497	0.0125968	1	20	19	15	5	3	14	21.0204	19.3634	14.3061	5.19217	3.0481	13.6563	ankar	ankyrin and armadillo repeat containing
ENSDARG00000000529	161.161	-0.109077	0.185896	-0.586766	0.557361	1	142	155	226	160	152	169	149.245	157.964	215.545	166.15	154.437	164.851	ofd1	OFD1 centriole and centriolar satellite protein
ENSDARG00000000540	591.717	-0.107925	0.110183	-0.979503	0.327331	1	600	655	665	561	627	588	630.612	667.527	634.237	582.562	637.053	573.564	asnsd1	asparagine synthetase domain containing 1
ENSDARG00000000542	317.989	0.115465	0.125192	0.922304	0.35637	1	277	296	349	344	335	314	291.132	301.661	332.855	357.222	340.371	306.291	gtf2e1	general transcription factor IIE, polypeptide 1, alpha
ENSDARG00000000551	634.674	0.277542	0.210911	1.31592	0.188201	1	612	574	620	851	729	596	643.224	584.978	591.318	883.708	740.689	581.368	slc1a4	solute carrier family 1 member 4
ENSDARG00000000563	24322.7	0.276612	0.648145	0.426775	0.669543	1	31769	23460	8727	29097	33608	15509	33389.8	23908.7	8323.28	30215.3	34146.9	15128.2	ttn.1	titin, tandem duplicate 1
ENSDARG00000000567	603.355	0.0304053	0.152262	0.199691	0.841722	1	573	504	525	593	479	562	602.234	513.639	500.713	615.792	486.68	548.202	znf281a	zinc finger protein 281a
ENSDARG00000000568	663.426	0.0720368	0.116952	0.615949	0.537928	1	620	678	639	680	743	606	651.632	690.967	609.439	706.136	754.913	591.122	ell	elongation factor RNA polymerase II
ENSDARG00000000588	139.986	-0.0261206	0.177	-0.147574	0.882679	1	121	150	142	129	148	127	127.173	152.869	135.431	133.958	150.373	123.882	grasp	GRP1 (general receptor for phosphoinositides 1)-associated scaffold protein
ENSDARG00000000606	81.4258	-0.778167	0.220854	-3.52344	0.000425986	1	76	102	92	46	56	55	79.8775	103.951	87.744	47.768	56.8979	53.6497	dnah6	dynein, axonemal, heavy chain 6
ENSDARG00000000631	921.881	0.0603158	0.133065	0.453282	0.650346	1	937	862	899	1057	867	880	984.806	878.486	857.412	1097.63	880.902	858.395	ptpn4a	protein tyrosine phosphatase non-receptor type 4a
ENSDARG00000000638	0.421516	-0.0380911	2.62309	-0.0145214	0.988414	1	1	1	0	0	1	1	1.05102	1.01912	0	0	1.01603	0.975449	opn1mw4	opsin 1 (cone pigments), medium-wave-sensitive, 4
ENSDARG00000000651	43.7702	0.0553243	0.261945	0.211206	0.832727	1	33	38	48	39	42	42	34.6837	38.7267	45.7795	40.499	42.6734	40.9689	osgepl1	O-sialoglycoprotein endopeptidase-like 1
ENSDARG00000000656	3.54135	-0.54989	1.09111	-0.503975	0.614279	1	12	1	3	5	5	1	12.6122	1.01912	2.86122	5.19217	5.08017	0.975449	psmb9a	proteasome 20S subunit beta 9a
ENSDARG00000000666	856.44	0.0581352	0.12062	0.481968	0.629829	1	819	777	960	981	786	879	860.785	791.86	915.59	1018.7	798.603	857.42	creg2	cellular repressor of E1A-stimulated genes 2
ENSDARG00000000690	240.28	-0.102401	0.194196	-0.527305	0.597981	1	266	248	254	234	222	259	279.571	252.743	242.25	242.994	225.56	252.641	sypl2b	synaptophysin-like 2b
ENSDARG00000000729	455.452	0.0850502	0.128235	0.663238	0.507178	1	377	387	513	432	398	518	396.234	394.401	489.268	448.604	404.382	505.283	daxx	death-domain associated protein
ENSDARG00000000730	336.228	-0.0796107	0.170831	-0.466021	0.6412	1	373	271	344	312	290	332	392.03	276.183	328.086	323.992	294.65	323.849	slc6a22.1	solute carrier family 6 member 22, tandem duplicate 1
ENSDARG00000000747	73.9605	-0.16153	0.218844	-0.738106	0.46045	1	73	91	70	65	74	70	76.7244	92.7404	66.7618	67.4983	75.1865	68.2814	lcmt2	leucine carboxyl methyltransferase 2
ENSDARG00000000760	74.9873	0.0809314	0.224222	0.360944	0.718141	1	83	63	66	75	80	69	87.2346	64.2049	62.9468	77.8826	81.2827	67.306	znf511	zinc finger protein 511
ENSDARG00000000767	87.4359	0.0343827	0.198447	0.173259	0.862448	1	78	86	104	100	77	96	81.9795	87.6447	99.1889	103.843	78.2346	93.6431	spi1b	Spi-1 proto-oncogene b
ENSDARG00000000779	723.126	-0.0534527	0.110487	-0.483792	0.628533	1	713	670	785	741	682	656	749.377	682.814	748.685	769.48	692.935	639.894	scfd1	sec1 family domain containing 1
ENSDARG00000000796	1023.49	0.215264	0.573674	0.375237	0.707484	1	727	920	499	679	1243	574	764.091	937.595	475.916	705.097	1262.93	559.908	nr4a1	nuclear receptor subfamily 4, group A, member 1
ENSDARG00000000804	221.899	0.0585002	0.175131	0.334038	0.738351	1	204	178	217	233	186	202	214.408	181.404	206.961	241.955	188.982	197.041	rassf6	Ras association domain family member 6
ENSDARG00000000830	165.241	0.101754	0.158609	0.641537	0.521174	1	149	132	155	140	157	170	156.602	134.524	147.83	145.381	159.517	165.826	telo2	TEL2, telomere maintenance 2, homolog (S. cerevisiae)
ENSDARG00000000837	455.26	0.0374628	0.150324	0.249213	0.803196	1	428	356	520	421	377	536	449.836	362.808	495.944	437.181	383.045	522.841	snx9a	sorting nexin 9a
ENSDARG00000000853	697.176	-0.0221331	0.160208	-0.138152	0.89012	1	640	611	798	677	646	683	672.653	622.685	761.084	703.02	656.358	666.232	dstyk	dual serine/threonine and tyrosine protein kinase
ENSDARG00000000857	657.649	0.0798147	0.129348	0.617052	0.5372	1	679	580	692	739	628	688	713.642	591.092	659.988	767.403	638.069	671.109	mapk14a	mitogen-activated protein kinase 14a
ENSDARG00000000861	2855.16	0.00311003	0.0911099	0.034135	0.97277	1	2963	2700	2942	2986	2742	2874	3114.17	2751.64	2805.9	3100.77	2785.97	2803.44	scrib	scribble planar cell polarity protein
ENSDARG00000000887	74.1457	-0.291174	0.258043	-1.12839	0.259154	1	110	126	107	98	115	66	115.612	128.41	102.05	101.767	116.844	64.3796	zgc:56699	zgc:56699
ENSDARG00000000906	71.9226	-0.30418	0.244932	-1.2419	0.214274	1	78	70	88	80	51	59	81.9795	71.3387	83.9291	83.0748	51.8177	57.5515	skap2	src kinase associated phosphoprotein 2
ENSDARG00000000935	211.122	-0.0586587	0.138664	-0.423028	0.672275	1	180	221	248	206	195	219	189.184	225.227	236.527	213.918	198.127	213.623	unk	unk zinc finger
ENSDARG00000000943	362.193	-0.00209158	0.142675	-0.0146598	0.988304	1	315	339	410	333	329	396	331.071	345.483	391.033	345.799	334.275	386.278	dzip1	DAZ interacting zinc finger protein 1
ENSDARG00000000966	3335.07	0.0126204	0.0962935	0.131061	0.895727	1	3365	3044	3480	3432	3190	3322	3536.68	3102.22	3319.01	3563.91	3241.15	3240.44	ncor2	nuclear receptor corepressor 2
ENSDARG00000001014	3634.66	-0.0109293	0.131463	-0.0831362	0.933743	1	3637	3290	4425	3842	3289	4079	3822.56	3352.92	4220.3	3989.67	3341.74	3978.86	myh9b	myosin, heavy chain 9b, non-muscle
ENSDARG00000001015	1267.41	0.137787	0.159903	0.861691	0.388858	1	959	1441	1194	1042	1444	1464	1007.93	1468.56	1138.76	1082.05	1467.15	1428.06	znf384l	zinc finger protein 384 like
ENSDARG00000001057	600.36	-0.249921	0.144617	-1.72816	0.0839597	1	571	591	753	478	560	564	600.132	602.303	718.166	496.372	568.979	550.153	bysl	bystin-like
ENSDARG00000001127	541.532	0.0380753	0.17527	0.217238	0.828023	1	417	606	556	411	598	609	438.275	617.59	530.279	426.797	607.588	594.048	slc17a6a	solute carrier family 17 member 6a
ENSDARG00000001129	2293.85	-0.00736054	0.109955	-0.0669413	0.946628	1	2023	2436	2206	1952	2357	2313	2126.21	2482.59	2103.95	2027.03	2394.79	2256.21	dicer1	dicer 1, ribonuclease type III
ENSDARG00000001154	343.997	-0.0555907	0.237849	-0.233723	0.8152	1	229	400	348	213	363	362	240.684	407.65	331.901	221.187	368.82	353.113	rimbp2	RIMS binding protein 2
ENSDARG00000001162	1409.38	0.027592	0.120333	0.229296	0.818639	1	1175	1365	1754	1335	1371	1644	1234.95	1391.11	1672.86	1386.31	1392.98	1603.64	matr3l1.1	matrin 3-like 1.1
ENSDARG00000001169	65.2968	-0.0454917	0.233247	-0.195037	0.845364	1	58	58	92	60	75	65	60.9591	59.1092	87.744	62.3061	76.2026	63.4042	hsd17b8	hydroxysteroid (17-beta) dehydrogenase 8
ENSDARG00000001210	195.557	-0.0340125	0.170731	-0.199217	0.842093	1	200	156	264	197	182	223	210.204	158.983	251.787	204.572	184.918	217.525	arl14ep	ADP-ribosylation factor-like 14 effector protein
ENSDARG00000001220	3610.66	-0.0294067	0.135188	-0.217524	0.8278	1	3188	3805	3935	3006	3858	3812	3350.65	3877.77	3752.96	3121.54	3919.86	3718.41	mycbp2	MYC binding protein 2
ENSDARG00000001234	244.436	0.0961041	0.144957	0.662982	0.507342	1	188	206	271	213	235	259	197.592	209.94	258.463	221.187	238.768	252.641	map4k2	mitogen-activated protein kinase kinase kinase kinase 2
ENSDARG00000001241	1420.72	-0.0464181	0.0926625	-0.500938	0.616415	1	1412	1336	1536	1413	1383	1335	1484.04	1361.55	1464.94	1467.31	1405.18	1302.22	puf60b	poly-U binding splicing factor b
ENSDARG00000001244	3557.59	-0.0549173	0.0898191	-0.611421	0.540921	1	3489	3562	3876	3427	3700	3348	3667.01	3630.12	3696.69	3558.72	3759.33	3265.8	srrm1	serine/arginine repetitive matrix 1
ENSDARG00000001249	84.6392	0.335018	0.191834	1.74639	0.0807427	1	72	69	86	99	93	93	75.6734	70.3196	82.0216	102.805	94.4912	90.7167	pcgf1	polycomb group ring finger 1
ENSDARG00000001259	26.3454	-0.0581815	0.388845	-0.149626	0.881059	1	19	21	29	19	19	28	19.9694	21.4016	27.6584	19.7303	19.3046	27.3126	gas2	growth arrest specific 2
ENSDARG00000001303	1.56693	-1.79368	1.68278	-1.0659	0.286467	1	1	3	3	1	0	1	1.05102	3.05737	2.86122	1.03843	0	0.975449	psmb8a	proteasome 20S subunit beta 8A
ENSDARG00000001313	247.682	0.258794	0.145545	1.7781	0.0753869	1	219	212	263	266	269	292	230.173	216.054	250.833	276.224	273.313	284.831	g2e3	G2/M-phase specific E3 ubiquitin protein ligase
ENSDARG00000001354	261.19	-0.111206	0.145847	-0.762486	0.44577	1	311	265	303	248	272	293	326.867	270.068	288.983	257.532	276.361	285.807	slc6a22.2	solute carrier family 6 member 22, tandem duplicate 2
ENSDARG00000001414	113.724	0.0167995	0.219266	0.0766169	0.938928	1	87	110	108	94	90	124	91.4387	112.104	103.004	97.6129	91.4431	120.956	mctp2a	multiple C2 domains, transmembrane 2a
ENSDARG00000001431	13935.2	0.0131586	0.147712	0.089083	0.929016	1	14386	12927	12036	13870	13724	12087	15120	13174.2	11479.2	14403.1	13944.1	11790.3	actn3b	actinin alpha 3b
ENSDARG00000001437	216.699	-0.108882	0.352011	-0.309313	0.757083	1	200	372	306	146	365	302	210.204	379.114	291.844	151.612	370.852	294.586	slc2a1a	solute carrier family 2 member 1a
ENSDARG00000001442	170.442	-0.0367454	0.179557	-0.204645	0.83785	1	149	151	190	160	124	192	156.602	153.888	181.21	166.15	125.988	187.286	inppl1b	inositol polyphosphate phosphatase-like 1b
ENSDARG00000001447	372.136	0.0935039	0.138853	0.673402	0.500692	1	357	380	363	412	358	401	375.214	387.267	346.207	427.835	363.74	391.155	mier1b	mesoderm induction early response 1b, transcriptional regulator
ENSDARG00000001452	106.873	0.359967	0.26274	1.37005	0.170671	1	118	94	109	203	100	106	124.02	95.7977	103.958	210.802	101.603	103.398	adam8a	ADAM metallopeptidase domain 8a
ENSDARG00000001463	1125.82	-0.067893	0.177949	-0.381531	0.70281	1	1327	1105	1052	1292	1087	939	1394.7	1126.13	1003.33	1341.66	1104.43	915.947	tdh2	L-threonine dehydrogenase 2
ENSDARG00000001470	194.058	0.0297837	0.196529	0.151548	0.879543	1	186	185	146	195	158	175	195.49	188.538	139.246	202.495	160.533	170.704	mhc1zea	major histocompatibility complex class I ZEA
ENSDARG00000001498	79.2759	0.0045498	0.25965	0.0175228	0.98602	1	70	90	73	76	89	68	73.5714	91.7212	69.623	78.9211	90.427	66.3305	skap1	src kinase associated phosphoprotein 1
ENSDARG00000001549	194.156	-0.0265652	0.165654	-0.160366	0.872593	1	177	182	212	190	180	188	186.031	185.481	202.193	197.303	182.886	183.384	sp3a	sp3a transcription factor
ENSDARG00000001557	495.247	-0.03209	0.141859	-0.226211	0.821038	1	497	447	592	483	444	570	522.357	455.549	564.614	501.564	451.119	556.006	tomm34	translocase of outer mitochondrial membrane 34
ENSDARG00000001558	462.966	-0.0267497	0.225267	-0.118747	0.905476	1	556	318	536	529	348	503	584.367	324.082	511.204	549.332	353.58	490.651	kifc1	kinesin family member C1
ENSDARG00000001559	411.21	0.0573883	0.316683	0.181217	0.856197	1	217	483	393	195	421	522	228.071	492.237	374.82	202.495	427.75	509.184	csmd2	CUB and Sushi multiple domains 2
ENSDARG00000001572	0.997387	0.614033	1.88349	0.326008	0.744418	1	0	1	1	1	2	0	0	1.01912	0.953739	1.03843	2.03207	0	prf1.3	perforin 1.3
ENSDARG00000001578	1368.65	0.0246212	0.0934855	0.263369	0.792266	1	1378	1317	1538	1423	1397	1470	1448.31	1342.19	1466.85	1477.69	1419.4	1433.91	echs1	enoyl CoA hydratase, short chain, 1, mitochondrial
ENSDARG00000001621	161.801	0.196426	0.172582	1.13816	0.255054	1	132	178	166	174	163	207	138.735	181.404	158.321	180.688	165.614	201.918	nfyal	nuclear transcription factor Y, alpha, like
ENSDARG00000001634	1224.92	0.0225836	0.131861	0.171269	0.864012	1	1097	1355	1164	1019	1325	1329	1152.97	1380.91	1110.15	1058.17	1346.25	1296.37	kirrel1a	kirre like nephrin family adhesion molecule 1a
ENSDARG00000001656	0.754905	1.00584	2.30963	0.435499	0.663201	1	0	2	0	1	3	0	0	2.03825	0	1.03843	3.0481	0	psmb13a	proteasome 20S subunit beta 13a
ENSDARG00000001676	1083.94	0.0445387	0.121752	0.365816	0.714503	1	850	1049	947	812	1051	1070	893.367	1069.06	903.191	843.209	1067.85	1043.73	gpm6bb	glycoprotein M6Bb
ENSDARG00000001686	86.0099	-0.31204	0.240592	-1.29697	0.194643	1	83	126	94	56	102	86	87.2346	128.41	89.6515	58.1524	103.635	83.8886	uckl1a	uridine-cytidine kinase 1-like 1a
ENSDARG00000001710	2397.47	-0.00359727	0.0837892	-0.0429324	0.965755	1	2289	2480	2476	2289	2517	2401	2405.78	2527.43	2361.46	2376.98	2557.36	2342.05	flot1a	flotillin 1a
ENSDARG00000001712	73.072	-0.108363	0.346699	-0.312555	0.754619	1	50	76	79	70	75	43	52.551	77.4535	75.3454	72.6904	76.2026	41.9443	si:ch211-247n2.1	si:ch211-247n2.1
ENSDARG00000001721	48.3647	-0.0695596	0.331804	-0.209641	0.833948	1	49	34	39	55	22	39	51.5	34.6502	37.1958	57.1139	22.3527	38.0425	oc90	otoconin 90
ENSDARG00000001729	2067.09	-0.000820644	0.0931837	-0.00880674	0.992973	1	2000	2041	2113	2080	2031	2020	2102.04	2080.03	2015.25	2159.94	2063.57	1970.41	strn3	striatin, calmodulin binding protein 3
ENSDARG00000001733	333.225	0.0224114	0.181905	0.123204	0.901946	1	329	379	305	356	359	312	345.786	386.248	290.891	369.683	364.756	304.34	gulp1a	GULP PTB domain containing engulfment adaptor 1a
ENSDARG00000001734	459.339	0.0797695	0.150946	0.528464	0.597178	1	395	408	520	399	458	536	415.153	415.803	495.944	414.336	465.344	522.841	fkbp8	FKBP prolyl isomerase 8
ENSDARG00000001754	1029.33	0.00442047	0.0864416	0.0511383	0.959215	1	1051	1058	1167	1146	1060	1066	1104.62	1078.23	1113.01	1190.05	1077	1039.83	noc2l	NOC2-like nucleolar associated transcriptional repressor
ENSDARG00000001760	584.422	0.0620838	0.256842	0.24172	0.808997	1	862	489	658	878	523	695	905.979	498.352	627.561	911.746	531.386	677.937	tnxba	tenascin XBa
ENSDARG00000001767	247.711	0.100087	0.232562	0.430366	0.66693	1	290	189	210	309	203	226	304.796	192.615	200.285	320.876	206.255	220.451	slc29a2	solute carrier family 29 member 2
ENSDARG00000001769	791.747	0.0225524	0.101473	0.22225	0.824119	1	718	780	796	711	731	885	754.632	794.917	759.177	738.327	742.721	863.272	ptpra	protein tyrosine phosphatase receptor type A
ENSDARG00000001771	15.3659	0.466882	0.46758	0.998508	0.318033	1	12	10	15	15	15	21	12.6122	10.1912	14.3061	15.5765	15.2405	20.4844	otol1a	otolin 1a
ENSDARG00000001776	133.305	-0.0536331	0.267312	-0.200639	0.840981	1	138	163	97	136	108	141	145.041	166.117	92.5127	141.227	109.732	137.538	stim2b	stromal interaction molecule 2b
ENSDARG00000001777	737.2	-0.0686099	0.131836	-0.520417	0.602773	1	705	659	890	694	656	789	740.969	671.603	848.828	720.674	666.518	769.629	nup155	nucleoporin 155
ENSDARG00000001781	105.7	0.202364	0.188057	1.07608	0.281892	1	76	89	104	98	104	106	79.8775	90.7021	99.1889	101.767	105.668	103.398	tspan11	tetraspanin 11
ENSDARG00000001782	94.4961	-0.0604862	0.240393	-0.251614	0.801339	1	88	89	101	106	78	81	92.4897	90.7021	96.3277	110.074	79.2507	79.0114	prkacba	protein kinase, cAMP-dependent, catalytic, beta a
ENSDARG00000001785	384.141	-0.0823166	0.122635	-0.671232	0.502072	1	366	428	454	380	384	410	384.673	436.185	432.998	394.605	390.157	399.934	irx2a	iroquois homeobox 2a
ENSDARG00000001788	5010.99	-0.042072	0.0941539	-0.446843	0.654989	1	4884	4634	5653	4741	4736	5202	5133.18	4722.62	5391.49	4923.22	4811.94	5074.29	atp5po	ATP synthase peripheral stalk subunit OSCP
ENSDARG00000001803	168.372	-0.00460148	0.170171	-0.0270403	0.978428	1	174	183	182	180	204	151	182.877	186.5	173.581	186.918	207.271	147.293	kcnh6a	potassium voltage-gated channel, subfamily H (eag-related), member 6a
ENSDARG00000001804	65.5923	-0.124093	0.229342	-0.541084	0.58845	1	70	65	73	68	68	54	73.5714	66.2431	69.623	70.6136	69.0903	52.6742	zgc:112148	zgc:112148
ENSDARG00000001807	686.112	0.0738446	0.127906	0.577333	0.563715	1	658	612	651	763	628	623	691.571	623.704	620.884	792.326	638.069	607.705	tnfrsf21	tumor necrosis factor receptor superfamily, member 21
ENSDARG00000001817	24.8883	0.778034	0.429039	1.81343	0.0697652	1	13	29	9	25	24	39	13.6633	29.5546	8.58365	25.9609	24.3848	38.0425	zmp:0000000521	zmp:0000000521
ENSDARG00000001818	1245.22	-0.0856944	0.189468	-0.452289	0.651061	1	1376	1428	1466	1196	1228	1601	1446.2	1455.31	1398.18	1241.97	1247.69	1561.69	c3b.2	complement component c3b, tandem duplicate 2
ENSDARG00000001825	42.0056	-1.01819	0.302963	-3.36078	0.000777215	1	33	49	57	29	21	18	34.6837	49.9371	54.3631	30.1146	21.3367	17.5581	cfap43	cilia and flagella associated protein 43
ENSDARG00000001829	1492.79	0.126255	0.0875861	1.44149	0.149445	1	1193	1361	1473	1337	1466	1577	1253.87	1387.03	1404.86	1388.39	1489.51	1538.28	zgc:112982	zgc:112982
ENSDARG00000001835	567.552	0.0144859	0.169961	0.0852304	0.932078	1	458	545	658	447	545	680	481.367	555.423	627.561	464.18	553.739	663.305	nalcn	sodium leak channel, non-selective
ENSDARG00000001857	678.741	-0.0112942	0.128195	-0.0881017	0.929796	1	646	658	702	606	627	755	678.959	670.584	669.525	629.292	637.053	736.464	aff4	AF4/FMR2 family, member 4
ENSDARG00000001859	59.3009	-0.137117	0.231759	-0.591638	0.554093	1	60	61	72	50	60	65	63.0612	62.1666	68.6692	51.9217	60.962	63.4042	dbx1b	developing brain homeobox 1b
ENSDARG00000001870	6362.92	-0.227032	0.153839	-1.47578	0.140004	1	6340	6492	7120	5278	5734	5988	6663.47	6616.16	6790.62	5480.86	5825.94	5840.99	atp1a1a.4	ATPase Na+/K+ transporting subunit alpha 1a, tandem duplicate 4
ENSDARG00000001873	626.36	0.0909844	0.194858	0.466927	0.640552	1	675	447	764	798	545	651	709.438	455.549	728.657	828.671	553.739	635.017	phgdh	phosphoglycerate dehydrogenase
ENSDARG00000001879	814.857	0.00904189	0.125617	0.0719797	0.942618	1	768	827	805	833	806	768	807.183	842.816	767.76	865.016	818.923	749.145	nav2b	neuron navigator 2b
ENSDARG00000001880	528.313	-0.0331918	0.111471	-0.297762	0.765885	1	484	461	543	447	455	549	508.694	469.817	517.88	464.18	462.295	535.521	stx3a	syntaxin 3A
ENSDARG00000001881	55.6753	0.263608	0.45234	0.582765	0.560052	1	26	73	36	25	63	75	27.3265	74.3961	34.3346	25.9609	64.0101	73.1587	cacnb3a	calcium channel, voltage-dependent, beta 3a
ENSDARG00000001882	412.315	-0.00482903	0.187429	-0.0257646	0.979445	1	452	367	350	420	387	358	475.061	374.019	333.809	436.143	393.205	349.211	kbtbd12	kelch repeat and BTB (POZ) domain containing 12
ENSDARG00000001888	470.071	-0.0611809	0.130104	-0.470246	0.638179	1	549	432	465	449	468	469	577.01	440.262	443.489	466.257	475.504	457.486	ppm1ba	protein phosphatase, Mg2+/Mn2+ dependent, 1Ba
ENSDARG00000001889	1966.06	-0.14842	0.128564	-1.15444	0.248318	1	1780	1822	1930	1577	1822	1574	1870.82	1856.85	1840.72	1637.61	1851.21	1535.36	tuba1a	tubulin, alpha 1a
ENSDARG00000001890	2171.08	0.0231553	0.120225	0.1926	0.847272	1	2289	1992	2232	2306	2082	2215	2405.78	2030.1	2128.75	2394.63	2115.38	2160.62	stt3b	STT3 oligosaccharyltransferase complex catalytic subunit B
ENSDARG00000001891	226.605	0.130574	0.14382	0.907898	0.363932	1	171	184	185	179	199	212	179.724	187.519	176.442	185.88	202.191	206.795	syt14b	synaptotagmin XIVb
ENSDARG00000001897	638.252	-0.0724301	0.158515	-0.45693	0.647722	1	592	613	724	627	547	652	622.204	624.724	690.507	651.099	555.771	635.993	man2b1	mannosidase, alpha, class 2B, member 1
ENSDARG00000001898	235.223	0.0214615	0.163751	0.131061	0.895727	1	270	217	246	254	235	254	283.775	221.15	234.62	263.762	238.768	247.764	manea	mannosidase, endo-alpha
ENSDARG00000001906	22.8323	0.167035	0.361498	0.462063	0.644036	1	21	16	21	19	22	24	22.0714	16.306	20.0285	19.7303	22.3527	23.4108	si:dkey-247m21.3	si:dkey-247m21.3
ENSDARG00000001909	177.492	-0.00464331	0.166292	-0.0279227	0.977724	1	170	194	174	152	189	195	178.673	197.71	165.951	157.842	192.03	190.213	vill	villin-like
ENSDARG00000001910	2077.81	-0.00288964	0.11965	-0.0241507	0.980732	1	2069	1679	2127	1971	1741	2139	2174.56	1711.11	2028.6	2046.76	1768.92	2086.49	rorab	RAR-related orphan receptor A, paralog b
ENSDARG00000001912	238.037	0.0365738	0.144744	0.25268	0.800515	1	269	228	216	236	237	259	282.724	232.36	206.008	245.071	240.8	252.641	drd4-rs	dopamine receptor D4 related sequence
ENSDARG00000001913	429.921	-0.0746075	0.193447	-0.385674	0.699738	1	450	361	434	430	381	367	472.959	367.904	413.923	446.527	387.109	357.99	palmda	palmdelphin a
ENSDARG00000001929	492.413	0.0443955	0.165438	0.268352	0.788429	1	400	389	407	451	383	395	420.408	396.44	388.172	468.334	389.141	385.302	pink1	PTEN induced kinase 1
ENSDARG00000001930	360.049	-0.0979283	0.118861	-0.82389	0.410002	1	332	371	365	347	334	313	348.939	378.095	348.115	360.337	339.355	305.316	klhl15	kelch-like family member 15
ENSDARG00000001933	165.255	0.202991	0.212984	0.953082	0.340549	1	170	146	120	203	142	157	178.673	148.792	114.449	210.802	144.277	153.145	prkag2b	protein kinase, AMP-activated, gamma 2 non-catalytic subunit b
ENSDARG00000001937	165.336	-0.0999215	0.168432	-0.593244	0.553018	1	169	151	138	157	131	139	177.622	153.888	131.616	163.034	133.1	135.587	LOC100334818	solute carrier family 2, facilitated glucose transporter member 1-like
ENSDARG00000001939	365.847	-0.0035738	0.12716	-0.0281047	0.977579	1	346	343	399	362	348	371	363.653	349.56	380.542	375.913	353.58	361.892	b3gat3	beta-1,3-glucuronyltransferase 3 (glucuronosyltransferase I)
ENSDARG00000001940	719.331	-0.0994554	0.100492	-0.989683	0.322329	1	700	782	794	699	705	713	735.714	796.956	757.269	725.866	716.304	695.495	dnajc1	DnaJ (Hsp40) homolog, subfamily C, member 1
ENSDARG00000001950	11444.6	0.0276479	0.132774	0.208233	0.835047	1	11585	9723	13566	12799	10405	12137	12176.1	9908.95	12938.4	13290.9	10571.8	11839	ak1	adenylate kinase 1
ENSDARG00000001953	695.387	0.428045	0.419739	1.01979	0.307828	1	665	474	420	1098	549	442	698.928	483.065	400.571	1140.2	557.803	431.148	pfkfb3	6-phosphofructo-2-kinase/fructose-2,6-biphosphatase 3
ENSDARG00000001968	185.801	0.0303086	0.225788	0.134235	0.893217	1	124	225	183	132	180	231	130.326	229.303	174.534	137.073	182.886	225.329	dock5	dedicator of cytokinesis 5
ENSDARG00000001969	519.439	0.0964501	0.132808	0.726235	0.467695	1	546	509	488	612	498	537	573.857	518.735	465.425	635.522	505.985	523.816	txlng	taxilin gamma
ENSDARG00000001971	93.614	-0.30379	0.22391	-1.35675	0.174861	1	77	91	106	54	92	75	80.9285	92.7404	101.096	56.0755	93.4751	73.1587	cthrc1b	collagen triple helix repeat containing 1b
ENSDARG00000001975	785.912	0.0671002	0.219176	0.306148	0.759492	1	874	846	690	881	941	701	918.591	862.18	658.08	914.861	956.088	683.79	hsd11b2	hydroxysteroid (11-beta) dehydrogenase 2
ENSDARG00000001976	177.294	-0.125371	0.18066	-0.69396	0.487707	1	163	130	185	133	137	167	171.316	132.486	176.442	138.112	139.197	162.9	fkbp16	FKBP prolyl isomerase 16
ENSDARG00000001993	5755.18	0.0585178	0.149539	0.391322	0.695559	1	4771	5257	4836	4749	5267	5455	5014.42	5357.54	4612.28	4931.53	5351.45	5321.07	myhb	myosin, heavy chain b
ENSDARG00000001994	7267.73	-0.0473445	0.0851882	-0.555764	0.578372	1	6929	7202	7971	6682	7706	6909	7282.52	7339.74	7602.26	6938.82	7829.56	6739.38	stxbp1a	syntaxin binding protein 1a
ENSDARG00000001999	397.083	0.061488	0.148737	0.413399	0.679314	1	324	387	407	319	403	442	340.53	394.401	388.172	331.261	409.462	431.148	adamts18	ADAM metallopeptidase with thrombospondin type 1 motif, 18
ENSDARG00000002002	95.6225	-0.0143081	0.198216	-0.0721846	0.942455	1	90	88	106	88	101	91	94.5918	89.683	101.096	91.3823	102.619	88.7659	lmcd1	LIM and cysteine-rich domains 1
ENSDARG00000002006	490.723	0.0691407	0.127136	0.543832	0.586557	1	518	464	458	513	508	488	544.428	472.874	436.813	532.717	516.145	476.019	rxrbb	retinoid x receptor, beta b
ENSDARG00000002013	357.031	0.018907	0.131104	0.144214	0.885331	1	302	306	301	300	316	303	317.408	311.852	287.076	311.53	321.067	295.561	grb10a	growth factor receptor-bound protein 10a
ENSDARG00000002016	431.076	-0.0104829	0.130277	-0.0804661	0.935867	1	448	423	453	440	436	435	470.857	431.09	432.044	456.911	442.991	424.32	ppil2	peptidylprolyl isomerase (cyclophilin)-like 2
ENSDARG00000002020	486.502	-0.00893931	0.13009	-0.0687165	0.945215	1	471	454	553	441	498	525	495.03	462.683	527.418	457.95	505.985	512.111	rictorb	RPTOR independent companion of MTOR, complex 2b
ENSDARG00000002021	1070.99	-0.0136551	0.122455	-0.111511	0.911211	1	1121	1036	1242	1080	1025	1254	1178.19	1055.81	1184.54	1121.51	1041.43	1223.21	pygb	phosphorylase, glycogen; brain
ENSDARG00000002026	169.121	0.0379364	0.338603	0.112038	0.910793	1	85	229	155	101	210	169	89.3367	233.38	147.83	104.882	213.367	164.851	qkib	QKI, KH domain containing, RNA binding b
ENSDARG00000002031	401.655	-0.0544379	0.10934	-0.497877	0.618571	1	391	355	437	371	377	387	410.949	361.789	416.784	385.259	383.045	377.499	tox4a	TOX high mobility group box family member 4 a
ENSDARG00000002037	278.366	-0.0361918	0.148113	-0.244352	0.806958	1	221	304	286	217	277	295	232.275	309.814	272.769	225.34	281.441	287.757	pfkfb2b	6-phosphofructo-2-kinase/fructose-2,6-biphosphatase 2b
ENSDARG00000002060	30.9518	-0.0770803	0.335031	-0.230069	0.818038	1	29	24	32	33	29	18	30.4796	24.459	30.5197	34.2684	29.465	17.5581	brf2	BRF2 RNA polymerase III transcription initiation factor subunit
ENSDARG00000002071	1219.2	-0.0520166	0.106966	-0.486292	0.62676	1	1205	1251	1239	1083	1118	1363	1266.48	1274.93	1181.68	1124.63	1135.93	1329.54	adss2	adenylosuccinate synthase 2
ENSDARG00000002077	118.446	0.150823	0.172735	0.873146	0.382584	1	95	119	121	129	126	115	99.8469	121.276	115.402	133.958	128.02	112.177	mnat1	MNAT1 component of CDK activating kinase
ENSDARG00000002082	3038.96	0.0259024	0.119033	0.217607	0.827735	1	2986	2955	3043	3275	3025	2811	3138.35	3011.51	2902.23	3400.87	3073.5	2741.99	csnk2a1	casein kinase 2, alpha 1 polypeptide
ENSDARG00000002084	1500.79	0.163329	0.167477	0.975234	0.329444	1	1602	1485	1188	1643	1692	1459	1683.73	1513.4	1133.04	1706.15	1719.13	1423.18	lamb2	laminin, beta 2 (laminin S)
ENSDARG00000002097	2.30307	-0.586286	1.51008	-0.388249	0.697832	1	2	0	1	1	0	1	2.10204	0	0.953739	1.03843	0	0.975449
ENSDARG00000002127	1282.1	0.044874	0.113695	0.394688	0.693073	1	1338	1270	1254	1380	1304	1293	1406.26	1294.29	1195.99	1433.04	1324.91	1261.26	stam	signal transducing adaptor molecule (SH3 domain and ITAM motif) 1
ENSDARG00000002128	275.303	-0.0288712	0.146992	-0.196413	0.844287	1	286	246	288	300	234	267	300.592	250.705	274.677	311.53	237.752	260.445	cwf19l1	CWF19 like cell cycle control factor 1
ENSDARG00000002131	1595.18	0.0357652	0.141703	0.252396	0.800735	1	1326	1772	1430	1283	1636	1725	1393.65	1805.89	1363.85	1332.31	1662.23	1682.65	celf2	cugbp, Elav-like family member 2
ENSDARG00000002165	143.969	-0.0841129	0.202352	-0.415676	0.677647	1	166	147	180	166	147	150	174.469	149.811	171.673	172.38	149.357	146.317	psme1	proteasome activator subunit 1
ENSDARG00000002167	435.661	0.0120199	0.135089	0.0889777	0.9291	1	407	466	371	382	410	464	427.765	474.912	353.837	396.682	416.574	452.608	cacnb1	calcium channel, voltage-dependent, beta 1 subunit
ENSDARG00000002168	719.901	0.00713737	0.155683	0.0458454	0.963433	1	559	754	878	587	775	828	587.52	768.42	837.383	609.561	787.426	807.672	tra2b	transformer 2 beta homolog
ENSDARG00000002172	330.355	-0.123098	0.164272	-0.749355	0.453643	1	377	289	377	350	266	339	396.234	294.527	359.56	363.452	270.265	330.677	aplnra	apelin receptor a
ENSDARG00000002174	104.269	-0.0738196	0.18467	-0.399738	0.689349	1	92	97	127	91	91	117	96.6938	98.8551	121.125	94.4976	92.4591	114.128	itfg2	integrin alpha FG-GAP repeat containing 2
ENSDARG00000002184	554.263	0.077621	0.135985	0.570805	0.568132	1	593	485	633	601	533	667	623.255	494.276	603.717	624.099	541.546	650.624	igbp1	immunoglobulin (CD79A) binding protein 1
ENSDARG00000002190	1375.13	0.0620697	0.117073	0.53018	0.595987	1	1399	1315	1448	1559	1384	1385	1470.38	1340.15	1381.01	1618.92	1406.19	1351	chmp2bb	charged multivesicular body protein 2Bb
ENSDARG00000002192	590.279	-0.207794	0.128776	-1.61361	0.106612	1	523	684	608	491	546	530	549.683	697.081	579.874	509.872	554.755	516.988	aspn	asporin (LRR class 1)
ENSDARG00000002193	27986.4	-0.28764	0.182446	-1.57657	0.114894	1	32047	24945	36518	24424	25175	26667	33682	25422.1	34828.7	25362.7	25578.7	26012.3	rho	rhodopsin
ENSDARG00000002194	18.6072	0.0581675	0.461114	0.126146	0.899617	1	15	13	29	9	24	26	15.7653	13.2486	27.6584	9.34591	24.3848	25.3617	rhd	Rh blood group, D antigen
ENSDARG00000002196	697.907	0.133302	0.172408	0.773176	0.439418	1	755	625	739	893	708	713	793.52	636.953	704.813	927.322	719.352	695.495	bach1b	BTB and CNC homology 1, basic leucine zipper transcription factor 1 b
ENSDARG00000002197	1773.33	0.1352	0.191194	0.707137	0.479481	1	1735	1438	1804	1793	1813	1843	1823.52	1465.5	1720.55	1861.91	1842.07	1797.75	pygl	phosphorylase, glycogen, liver
ENSDARG00000002204	456.79	-0.695948	0.249179	-2.79296	0.00522278	1	347	628	526	252	363	307	364.704	640.01	501.667	261.686	368.82	299.463	hspb11	heat shock protein, alpha-crystallin-related, b11
ENSDARG00000002210	202.16	-0.177967	0.154977	-1.14834	0.250828	1	179	222	238	156	196	211	188.133	226.246	226.99	161.996	199.143	205.82	stk25a	serine/threonine kinase 25a
ENSDARG00000002213	121.634	0.0280011	0.219138	0.127779	0.898324	1	82	121	112	81	99	141	86.1836	123.314	106.819	84.1132	100.587	137.538	invs	inversin
ENSDARG00000002215	561.107	0.0498428	0.107327	0.464402	0.64236	1	485	573	598	578	564	564	509.745	583.959	570.336	600.215	573.043	550.153	rtca	RNA 3'-terminal phosphate cyclase
ENSDARG00000002216	629.47	0.040587	0.101719	0.399013	0.689884	1	575	603	697	615	623	683	604.336	614.532	664.756	638.637	632.989	666.232	tbx3a	T-box transcription factor 3a
ENSDARG00000002217	1572.36	0.094473	0.0978594	0.965395	0.334347	1	1478	1680	1661	1694	1760	1672	1553.41	1712.13	1584.16	1759.11	1788.22	1630.95	scocb	short coiled-coil protein b
ENSDARG00000002219	192.992	-0.33048	0.263112	-1.25604	0.2091	1	173	201	200	115	173	168	181.826	204.844	190.748	119.42	175.774	163.875	si:dkey-103j14.5	si:dkey-103j14.5
ENSDARG00000002220	351.726	0.0325957	0.136414	0.238948	0.811146	1	352	320	437	353	346	431	369.959	326.12	416.784	366.568	351.548	420.418	zgc:103692	zgc:103692
ENSDARG00000002230	2928.84	0.0590946	0.136205	0.433867	0.664385	1	2491	3136	2988	2557	3468	2919	2618.09	3195.98	2849.77	2655.28	3523.61	2847.34	sypb	synaptophysin b
ENSDARG00000002231	99.2988	-0.00490178	0.216462	-0.022645	0.981933	1	73	113	75	90	72	98	76.7244	115.161	71.5305	93.4591	73.1545	95.594	plpp2a	phospholipid phosphatase 2a
ENSDARG00000002235	1425.39	0.0820798	0.105575	0.777456	0.43689	1	1363	1434	1395	1531	1503	1389	1432.54	1461.43	1330.47	1589.84	1527.1	1354.9	mmp14a	matrix metallopeptidase 14a (membrane-inserted)
ENSDARG00000002240	716.248	-0.0630165	0.122631	-0.513872	0.607341	1	744	718	781	767	733	637	781.959	731.732	744.87	796.48	744.753	621.361	psmb6	proteasome 20S subunit beta 6
ENSDARG00000002241	35.984	0.0205422	0.461177	0.0445429	0.964472	1	13	55	33	19	49	34	13.6633	56.0519	31.4734	19.7303	49.7857	33.1653	LOC100537815	potassium voltage-gated channel subfamily A member 2
ENSDARG00000002249	344.247	-0.047554	0.190813	-0.249218	0.803192	1	367	324	382	352	305	379	385.724	330.196	364.328	365.529	309.89	369.695	tbxas1	thromboxane A synthase 1 (platelet)
ENSDARG00000002255	806.388	0.00816645	0.136506	0.0598249	0.952295	1	697	767	982	720	866	859	732.561	781.669	936.572	747.673	879.885	837.911	epb41l3a	erythrocyte membrane protein band 4.1-like 3a
ENSDARG00000002259	82.4315	-0.0730748	0.270878	-0.26977	0.787337	1	73	119	90	76	115	76	76.7244	121.276	85.8365	78.9211	116.844	74.1341	ca15c	carbonic anhydrase XV c
ENSDARG00000002264	301.385	0.00381138	0.155788	0.0244652	0.980482	1	281	297	394	319	316	333	295.337	302.68	375.773	331.261	321.067	324.824	mrpl41	mitochondrial ribosomal protein L41
ENSDARG00000002267	611.077	-0.0289511	0.101406	-0.285497	0.775263	1	569	561	662	584	539	627	598.03	571.729	631.375	606.446	547.642	611.606	dcaf13	ddb1 and cul4 associated factor 13
ENSDARG00000002271	1416.36	-0.0599894	0.146407	-0.409745	0.681993	1	1255	1522	1380	1297	1449	1227	1319.03	1551.11	1316.16	1346.85	1472.23	1196.88	zfand5b	zinc finger, AN1-type domain 5b
ENSDARG00000002285	718.14	0.0238476	0.156138	0.152735	0.878607	1	783	729	696	877	678	684	822.949	742.942	663.803	910.707	688.871	667.207	mcoln1a	mucolipin 1a
ENSDARG00000002293	48.6465	0.417024	0.362685	1.14982	0.250217	1	43	18	38	52	27	53	45.1939	18.3442	36.2421	53.9986	27.4329	51.6988	si:ch211-197g15.9	si:ch211-197g15.9
ENSDARG00000002295	86.9286	-0.0124226	0.337549	-0.0368023	0.970643	1	103	149	63	125	100	88	108.255	151.85	60.0856	129.804	101.603	85.8395	si:dkey-21p1.3	si:dkey-21p1.3
ENSDARG00000002298	61.1901	0.235752	0.361402	0.652327	0.51419	1	52	63	41	83	56	44	54.653	64.2049	39.1033	86.1901	56.8979	42.9198	ankrd22	ankyrin repeat domain 22
ENSDARG00000002299	82.3974	-0.0560446	0.213564	-0.262426	0.792993	1	96	64	79	66	80	84	100.898	65.224	75.3454	68.5367	81.2827	81.9377	arsh	arylsulfatase H
ENSDARG00000002300	57.83	-0.0376936	0.227847	-0.165434	0.868602	1	73	56	77	63	71	66	76.7244	57.071	73.4379	65.4214	72.1384	64.3796	p2rx2	purinergic receptor P2X, ligand-gated ion channel, 2
ENSDARG00000002304	85.4818	0.134562	0.20187	0.666579	0.505041	1	107	75	84	96	96	100	112.459	76.4344	80.1141	99.6898	97.5393	97.5449	gins2	GINS complex subunit 2
ENSDARG00000002305	2078.53	-0.000155021	0.0878038	-0.00176554	0.998591	1	2116	1909	2096	2085	1946	2076	2223.96	1945.51	1999.04	2165.14	1977.2	2025.03	me3	malic enzyme 3, NADP(+)-dependent, mitochondrial
ENSDARG00000002311	18.1066	-0.677834	0.544151	-1.24567	0.212884	1	22	33	27	18	18	15	23.1224	33.6311	25.751	18.6918	18.2886	14.6317	fabp11b	fatty acid binding protein 11b
ENSDARG00000002330	55.0415	-0.319869	0.247487	-1.29247	0.196196	1	56	53	82	54	43	55	58.8571	54.0136	78.2066	56.0755	43.6895	53.6497	lhx8a	LIM homeobox 8a
ENSDARG00000002332	417.077	0.160857	0.157865	1.01895	0.308227	1	388	371	384	468	417	388	407.796	378.095	366.236	485.988	423.686	378.474	frmd6	FERM domain containing 6
ENSDARG00000002333	196.693	-0.0133852	0.14655	-0.0913356	0.927226	1	189	161	197	187	177	176	198.643	164.079	187.887	194.187	179.838	171.679	fam102bb	family with sequence similarity 102 member Bb
ENSDARG00000002336	674.172	0.0161473	0.124792	0.129394	0.897046	1	734	623	691	748	615	704	771.449	634.915	659.034	776.749	624.861	686.716	dlc	deltaC
ENSDARG00000002339	176.111	-0.0691177	0.152711	-0.452604	0.650834	1	220	169	192	184	191	178	231.224	172.232	183.118	191.072	194.063	173.63	sgf29	SAGA complex associated factor 29
ENSDARG00000002344	10714.7	-0.0174812	0.134692	-0.129787	0.896735	1	11327	9066	12521	12092	9254	10999	11904.9	9239.39	11941.8	12556.8	9402.38	10729	tubb4b	tubulin, beta 4B class IVb
ENSDARG00000002347	2.75327	0.527634	1.03127	0.511634	0.608907	1	1	4	2	5	3	2	1.05102	4.0765	1.90748	5.19217	3.0481	1.9509	cyp11a1	cytochrome P450, family 11, subfamily A, polypeptide 1
ENSDARG00000002353	39.6112	0.287223	0.448948	0.639769	0.522323	1	21	39	17	31	36	27	22.0714	39.7459	16.2136	32.1915	36.5772	26.3371	tagapa	T cell activation RhoGTPase activating protein a
ENSDARG00000002355	38.0503	0.0727489	0.278888	0.260853	0.794206	1	37	38	47	35	41	52	38.8877	38.7267	44.8258	36.3452	41.6574	50.7233	shpk	sedoheptulokinase
ENSDARG00000002362	917.163	-0.0627641	0.101245	-0.619924	0.535308	1	832	895	1033	819	954	856	874.448	912.117	985.213	850.478	969.296	834.984	ubald1a	UBA-like domain containing 1a
ENSDARG00000002365	323.297	0.0425316	0.13343	0.318756	0.749912	1	258	323	364	287	353	328	271.163	329.177	347.161	298.031	358.66	319.947	cers5	ceramide synthase 5
ENSDARG00000002369	2261.42	-0.035007	0.191357	-0.182941	0.854844	1	2449	1885	2815	2798	1725	2409	2573.95	1921.05	2684.78	2905.54	1752.66	2349.86
ENSDARG00000002377	270.719	0.0444831	0.157744	0.281996	0.777947	1	234	302	248	244	301	262	245.939	307.776	236.527	253.378	305.826	255.568	mief2	mitochondrial elongation factor 2
ENSDARG00000002385	313.129	-0.00681107	0.161445	-0.0421882	0.966349	1	238	285	332	231	285	332	250.143	290.451	316.641	239.878	289.57	323.849	atm	ATM serine/threonine kinase
ENSDARG00000002391	150.495	0.148717	0.236281	0.629409	0.529082	1	139	177	119	175	184	122	146.092	180.385	113.495	181.726	186.95	119.005	tlcd1	TLC domain containing 1
ENSDARG00000002394	139.775	-0.161534	0.231026	-0.699202	0.484426	1	111	159	166	91	164	133	116.663	162.041	158.321	94.4976	166.63	129.735	ugt5d1	UDP glucuronosyltransferase 5 family, polypeptide D1
ENSDARG00000002396	1024.63	0.00353844	0.59387	0.00595827	0.995246	1	1362	380	1330	1381	494	1188	1431.49	387.267	1268.47	1434.08	501.921	1158.83	cry-dash	cryptochrome DASH
ENSDARG00000002401	303.734	-0.15319	0.146138	-1.04826	0.294521	1	346	347	314	290	315	300	363.653	353.636	299.474	301.146	320.051	292.635	gale	UDP-galactose-4-epimerase
ENSDARG00000002402	344.9	0.106811	0.128284	0.832621	0.405059	1	302	285	378	307	351	377	317.408	290.451	360.513	318.8	356.628	367.744	ercc3	excision repair cross-complementation group 3
ENSDARG00000002403	561.674	-0.0295457	0.142017	-0.208044	0.835195	1	552	511	698	606	504	605	580.163	520.773	665.71	629.292	512.081	590.147	nusap1	nucleolar and spindle associated protein 1
ENSDARG00000002405	770.151	-0.0887322	0.607015	-0.146178	0.883781	1	1029	361	958	973	366	861	1081.5	367.904	913.682	1010.4	371.868	839.862	si:ch211-225b11.1	si:ch211-225b11.1
ENSDARG00000002406	26.1877	-0.585134	0.377043	-1.5519	0.120685	1	37	20	21	22	17	13	38.8877	20.3825	20.0285	22.8456	17.2726	12.6808	zmynd10	zinc finger, MYND-type containing 10
ENSDARG00000002411	108.848	-0.0370664	0.277293	-0.133672	0.893662	1	75	165	95	76	123	128	78.8265	168.156	90.6052	78.9211	124.972	124.857	pde4cb	phosphodiesterase 4C, cAMP-specific b
ENSDARG00000002445	319.555	0.227687	0.194718	1.16931	0.242277	1	231	277	370	391	281	346	242.786	282.298	352.884	406.028	285.506	337.505	prdm1a	PR domain containing 1a, with ZNF domain
ENSDARG00000002463	174.902	0.125188	0.158603	0.789318	0.429926	1	122	153	175	169	149	170	128.224	155.926	166.904	175.496	151.389	165.826	arhgef37	Rho guanine nucleotide exchange factor (GEF) 37
ENSDARG00000002467	273.186	-0.0877916	0.170833	-0.513903	0.60732	1	310	214	326	248	251	299	325.816	218.093	310.919	257.532	255.025	291.659	rdh14b	retinol dehydrogenase 14b
ENSDARG00000002479	331.017	0.0153826	0.206708	0.0744169	0.940679	1	303	217	396	284	273	364	318.459	221.15	377.681	294.916	277.377	355.063	ercc6l	excision repair cross-complementation group 6-like
ENSDARG00000002483	53.8112	-0.120341	0.245209	-0.490769	0.62359	1	54	50	62	50	56	46	56.7551	50.9562	59.1318	51.9217	56.8979	44.8706	LOC568110	protein Wnt-7a-like
ENSDARG00000002487	441.751	0.0498845	0.108256	0.460802	0.644941	1	399	438	456	465	429	439	419.357	446.377	434.905	482.872	435.879	428.222	noc3l	NOC3-like DNA replication regulator
ENSDARG00000002494	221.108	0.030033	0.157574	0.190596	0.848842	1	207	220	228	236	218	212	217.561	224.207	217.453	245.071	221.495	206.795	itgb6	integrin, beta 6
ENSDARG00000002506	470.16	-0.0136754	0.10848	-0.126064	0.899681	1	467	444	486	441	482	457	490.826	452.491	463.517	457.95	489.728	445.78	zgc:92818	zgc:92818
ENSDARG00000002507	367.535	-0.077794	0.14755	-0.52724	0.598027	1	364	329	309	267	342	342	382.571	335.292	294.705	277.262	347.484	333.604	itga10	integrin, alpha 10
ENSDARG00000002508	56.5385	0.115108	0.515235	0.223409	0.823217	1	36	45	85	23	60	96	37.8367	45.8606	81.0678	23.884	60.962	93.6431	ankrd33ab	ankyrin repeat domain 33Ab
ENSDARG00000002509	56.7466	0.018822	0.53941	0.0348937	0.972165	1	49	32	53	74	30	30	51.5	32.612	50.5482	76.8442	30.481	29.2635	zgc:153911	zgc:153911
ENSDARG00000002510	42.0126	-0.488794	0.266096	-1.83691	0.0662232	1	41	52	49	29	32	40	43.0918	52.9945	46.7332	30.1146	32.5131	39.018	dmbx1b	diencephalon/mesencephalon homeobox 1b
ENSDARG00000002523	2369.39	-0.00748812	0.0973009	-0.0769583	0.938657	1	2330	2152	2562	2212	2265	2512	2448.88	2193.16	2443.48	2297.02	2301.32	2450.33	hsdl2	hydroxysteroid dehydrogenase like 2
ENSDARG00000002533	25.307	-0.295964	0.332477	-0.890177	0.373371	1	26	25	29	21	19	25	27.3265	25.4781	27.6584	21.8071	19.3046	24.3862	adora2b	adenosine A2b receptor
ENSDARG00000002536	935.973	0.0898488	0.11007	0.816291	0.414334	1	959	872	967	1059	943	966	1007.93	888.677	922.266	1099.7	958.12	942.284	tm9sf4	transmembrane 9 superfamily protein member 4
ENSDARG00000002538	724.31	0.0709866	0.0961841	0.738029	0.460497	1	683	628	767	709	741	724	717.847	640.01	731.518	736.25	752.881	706.225	smu1a	SMU1 DNA replication regulator and spliceosomal factor a
ENSDARG00000002546	707.996	0.080068	0.111996	0.714918	0.47466	1	563	716	720	631	740	734	591.724	729.693	686.692	655.252	751.865	715.98	rundc3ab	RUN domain containing 3Ab
ENSDARG00000002549	185.2	0.126765	0.152603	0.830685	0.406152	1	144	166	186	171	188	180	151.347	169.175	177.396	177.572	191.014	175.581	eif3eb	eukaryotic translation initiation factor 3, subunit E, b
ENSDARG00000002552	1169.44	0.0340438	0.118826	0.286501	0.774494	1	1168	1197	1165	1309	1175	1118	1227.59	1219.89	1111.11	1359.31	1193.84	1090.55	mapkapk2a	MAPK activated protein kinase 2a
ENSDARG00000002564	925.372	-0.0152154	0.121801	-0.12492	0.900587	1	842	1012	916	750	983	1007	884.959	1031.35	873.625	778.826	998.761	982.277	syngr1a	synaptogyrin 1a
ENSDARG00000002571	312.553	0.165958	0.163214	1.01681	0.309242	1	279	291	269	263	300	380	293.235	296.565	256.556	273.108	304.81	370.671	tmod2	tropomodulin 2
ENSDARG00000002576	116.581	-0.185212	0.228083	-0.812037	0.416771	1	122	71	151	86	104	111	128.224	72.3579	144.015	89.3054	105.668	108.275	cabp5a	calcium binding protein 5a
ENSDARG00000002582	427.972	0.0138063	0.144284	0.0956879	0.923768	1	410	395	414	442	409	375	430.918	402.554	394.848	458.988	415.558	365.793	tbx15	T-box transcription factor 15
ENSDARG00000002587	4817.08	0.00724493	0.0857383	0.0845006	0.932658	1	4520	4808	4865	4329	5020	4886	4750.61	4899.95	4639.94	4495.38	5100.49	4766.04	dpysl3	dihydropyrimidinase like 3
ENSDARG00000002589	18716.8	-0.119373	0.149044	-0.800922	0.423177	1	21045	18315	17087	18290	17780	15879	22118.7	18665.3	16296.5	18993	18065.1	15489.2	mylpfb	myosin light chain, phosphorylatable, fast skeletal muscle b
ENSDARG00000002591	826.01	-0.0262433	0.136929	-0.191656	0.848012	1	817	778	1024	944	764	846	858.683	792.879	976.629	980.283	776.25	825.23	ruvbl1	RuvB-like AAA ATPase 1
ENSDARG00000002593	173.671	0.0236823	0.174323	0.135853	0.891937	1	125	157	127	133	146	136	131.377	160.003	121.125	138.112	148.341	132.661	slc45a2	solute carrier family 45 member 2
ENSDARG00000002597	2.75642	-0.888646	0.973071	-0.913239	0.361117	1	5	5	3	4	2	1	5.2551	5.09562	2.86122	4.15374	2.03207	0.975449	pabpc1l	poly(A) binding protein, cytoplasmic 1-like
ENSDARG00000002600	496.473	-0.124652	0.169831	-0.733979	0.462962	1	445	415	559	354	429	515	467.704	422.937	533.14	367.606	435.879	502.356	pcsk1	proprotein convertase subtilisin/kexin type 1
ENSDARG00000002601	57.624	0.0851512	0.254013	0.335224	0.737456	1	50	53	62	72	45	57	52.551	54.0136	59.1318	74.7673	45.7215	55.6006	irx7	iroquois homeobox 7
ENSDARG00000002607	255.25	-0.0146065	0.168136	-0.086873	0.930772	1	228	267	257	205	250	289	239.633	272.106	245.111	212.879	254.009	281.905	unm_sa1614	un-named sa1614
ENSDARG00000002609	647.917	0.151516	0.111106	1.36371	0.17266	1	598	633	567	617	699	680	628.51	645.106	540.77	640.714	710.208	663.305	rnf145a	ring finger protein 145a
ENSDARG00000002613	120.324	0.168122	0.205783	0.816984	0.413937	1	137	98	101	127	120	131	143.99	99.8742	96.3277	131.881	121.924	127.784	rpa3	replication protein A3
ENSDARG00000002632	2435.51	-0.00216828	0.0975406	-0.0222295	0.982265	1	2600	2205	2544	2541	2301	2479	2732.65	2247.17	2426.31	2638.66	2337.89	2418.14	anxa11b	annexin A11b
ENSDARG00000002634	205.43	0.246516	0.218215	1.12969	0.258608	1	162	182	171	161	251	198	170.265	185.481	163.089	167.188	255.025	193.139
ENSDARG00000002635	469.464	0.00767815	0.155286	0.0494452	0.960565	1	407	290	455	390	328	436	427.765	295.546	433.951	404.99	333.259	425.296	zgc:85722	zgc:85722
ENSDARG00000002642	426.08	0.0944237	0.137349	0.687472	0.491785	1	392	365	480	426	409	480	412	371.981	457.795	442.373	415.558	468.215	sh3gl1b	SH3-domain GRB2-like 1b
ENSDARG00000002644	1719.48	-0.0566958	0.124154	-0.456657	0.647918	1	1686	1705	1781	1524	1651	1791	1772.02	1737.61	1698.61	1582.57	1677.47	1747.03	rgs5a	regulator of G protein signaling 5a
ENSDARG00000002656	984.049	-0.0149643	0.111873	-0.133761	0.893591	1	975	971	1022	861	1045	1027	1024.74	989.57	974.722	894.092	1061.76	1001.79	stxbp5a	syntaxin binding protein 5a (tomosyn)
ENSDARG00000002659	2929.75	0.0303593	0.15948	0.190364	0.849024	1	3133	2604	2980	3234	2782	2861	3292.85	2653.8	2842.14	3358.3	2826.61	2790.76	mapre1b	microtubule-associated protein, RP/EB family, member 1b
ENSDARG00000002663	479.051	0.026328	0.172517	0.152611	0.878705	1	555	382	504	540	441	483	583.316	389.306	480.685	560.755	448.071	471.142	optn	optineurin
ENSDARG00000002666	25.9772	0.0731586	0.352543	0.207517	0.835606	1	14	22	33	21	24	27	14.7143	22.4207	31.4734	21.8071	24.3848	26.3371	kcnj1b	potassium inwardly rectifying channel subfamily J member 1b
ENSDARG00000002670	394.64	-0.0606126	0.14358	-0.422152	0.672914	1	368	318	410	373	324	349	386.775	324.082	391.033	387.336	329.195	340.432	zgc:113944	zgc:113944
ENSDARG00000002682	623.988	0.0135597	0.106561	0.127248	0.898744	1	534	595	595	542	585	609	561.245	606.379	567.475	562.832	594.38	594.048	tbcela	tubulin folding cofactor E-like a
ENSDARG00000002685	41.8934	0.0194787	0.270467	0.072019	0.942587	1	31	47	48	45	38	44	32.5816	47.8989	45.7795	46.7296	38.6093	42.9198	fam113	family with sequence similarity 113
ENSDARG00000002690	202.736	0.100474	0.176017	0.570818	0.568123	1	213	205	181	206	231	205	223.867	208.921	172.627	213.918	234.704	199.967	rabif	RAB interacting factor
ENSDARG00000002696	8975.23	-0.163973	0.137447	-1.19299	0.232873	1	8584	10145	10019	7176	10073	8328	9021.95	10339	9555.52	7451.81	10234.5	8123.54	gnb3b	guanine nucleotide binding protein (G protein), beta polypeptide 3b
ENSDARG00000002701	63.9614	0.182638	0.246825	0.739951	0.45933	1	62	66	58	54	88	69	65.1632	67.2622	55.3169	56.0755	89.411	67.306	rasl12	RAS-like, family 12
ENSDARG00000002707	1.81275	0.241788	1.35341	0.178651	0.858212	1	1	3	1	1	0	5	1.05102	3.05737	0.953739	1.03843	0	4.87724	her11	hairy-related 11
ENSDARG00000002710	10333.9	-0.063096	0.104159	-0.605765	0.544671	1	10569	9948	11576	10576	10311	9685	11108.2	10138.3	11040.5	10982.5	10476.3	9447.22	ncl	nucleolin
ENSDARG00000002720	368.049	-0.148477	0.128626	-1.15433	0.248364	1	404	418	401	404	348	348	424.612	425.994	382.449	419.528	353.58	339.456	utp15	UTP15 small subunit processome component
ENSDARG00000002722	4.46885	0.686249	0.787055	0.871921	0.383252	1	2	4	4	6	4	6	2.10204	4.0765	3.81496	6.23061	4.06414	5.85269	ankrd2	ankyrin repeat domain 2 (stretch responsive muscle)
ENSDARG00000002728	15.4681	0.311223	0.427284	0.728377	0.466383	1	14	12	16	12	21	19	14.7143	12.2295	15.2598	12.4612	21.3367	18.5335	kiss1ra	KISS1 receptor a
ENSDARG00000002731	1706.32	0.0802022	0.0853811	0.939344	0.347554	1	1539	1719	1759	1771	1677	1838	1617.52	1751.88	1677.63	1839.07	1703.89	1792.88	sdc2	syndecan 2
ENSDARG00000002732	384.207	-0.216192	0.128716	-1.67961	0.0930338	1	350	396	352	294	359	290	367.857	403.573	335.716	305.3	364.756	282.88	spon2b	spondin 2b, extracellular matrix protein
ENSDARG00000002745	5864.11	-0.00262133	0.12746	-0.0205659	0.983592	1	4970	5686	5354	5223	5729	4973	5223.57	5794.74	5106.32	5423.75	5820.86	4850.91	tdh	L-threonine dehydrogenase
ENSDARG00000002748	317.375	0.0629733	0.17678	0.356225	0.721672	1	331	228	312	346	286	274	347.888	232.36	297.567	359.298	290.586	267.273	sema6d	sema domain, transmembrane domain (TM), and cytoplasmic domain, (semaphorin) 6D
ENSDARG00000002750	321.197	0.0890401	0.163521	0.544516	0.586086	1	260	268	373	316	290	346	273.265	273.125	355.745	328.145	294.65	337.505	phf20a	PHD finger protein 20, a
ENSDARG00000002754	83.3423	-0.0204699	0.211443	-0.0968105	0.922877	1	84	91	69	66	84	91	88.2857	92.7404	65.808	68.5367	85.3469	88.7659	pdcd2l	programmed cell death 2-like
ENSDARG00000002758	2834.05	-0.00456921	0.227389	-0.0200943	0.983968	1	1877	3003	2982	1826	2862	3125	1972.76	3060.43	2844.05	1896.18	2907.89	3048.28	dedd1	death effector domain-containing 1
ENSDARG00000002760	109.525	0.112332	0.18866	0.595418	0.551564	1	101	113	120	104	129	127	106.153	115.161	114.449	107.997	131.068	123.882	gdf5	growth differentiation factor 5
ENSDARG00000002764	258.255	-0.10605	0.209487	-0.506237	0.61269	1	169	327	261	201	263	236	177.622	333.254	248.926	208.725	267.217	230.206	miox	myo-inositol oxygenase
ENSDARG00000002768	63420.3	-0.0621019	0.12529	-0.495667	0.62013	1	80568	75246	87297	80277	75755	75846	84678.6	76685.1	83258.6	83362.4	76969.7	73983.9	pvalb2	parvalbumin 2
ENSDARG00000002771	260.524	-0.14742	0.298937	-0.493148	0.621908	1	168	392	233	162	321	232	176.571	399.497	222.221	168.226	326.147	226.304	si:ch211-48m9.1	si:ch211-48m9.1
ENSDARG00000002779	90.1534	-0.201764	0.252009	-0.800622	0.42335	1	92	86	93	87	66	82	96.6938	87.6447	88.6978	90.3438	67.0582	79.9868	pdx1	pancreatic and duodenal homeobox 1
ENSDARG00000002787	1091.54	0.0623954	0.127326	0.490045	0.624102	1	1032	1072	1182	1124	1157	1136	1084.65	1092.5	1127.32	1167.2	1175.55	1108.11	tle3a	TLE family member 3, transcriptional corepressor a
ENSDARG00000002790	3306.52	0.000183641	0.0704022	0.00260845	0.997919	1	3204	3201	3665	3296	3301	3435	3367.47	3262.22	3495.45	3422.68	3353.93	3350.67	ap2m1a	adaptor related protein complex 2 subunit mu 1a
ENSDARG00000002791	12083.6	-0.053434	0.086916	-0.614777	0.538702	1	12396	12169	12025	11822	11830	11544	13028.4	12401.7	11468.7	12276.4	12019.7	11260.6	atp1a1a.1	ATPase Na+/K+ transporting subunit alpha 1a, tandem duplicate 1
ENSDARG00000002792	1128.68	0.0249372	0.0981232	0.254142	0.799386	1	1070	1105	1230	1134	1085	1234	1124.59	1126.13	1173.1	1177.59	1102.4	1203.7	arcn1a	archain 1a
ENSDARG00000002795	374.666	0.214224	0.125286	1.70988	0.0872874	1	379	312	377	435	395	405	398.337	317.967	359.56	451.719	401.333	395.057	meis3	myeloid ecotropic viral integration site 3
ENSDARG00000002797	2.16071	0.842534	1.35601	0.621332	0.534381	1	5	1	1	0	3	10	5.2551	1.01912	0.953739	0	3.0481	9.75449
ENSDARG00000002798	227.686	0.050018	0.126252	0.396176	0.691975	1	243	227	251	251	254	239	255.398	231.341	239.389	260.647	258.073	233.132	cog8	component of oligomeric golgi complex 8
ENSDARG00000002816	136.241	0.0932976	0.369084	0.252782	0.800437	1	69	195	104	64	137	194	72.5204	198.729	99.1889	66.4598	139.197	189.237	rasgrf2b	Ras protein-specific guanine nucleotide-releasing factor 2b
ENSDARG00000002826	130.067	0.0437159	0.176358	0.247882	0.804226	1	137	115	168	125	157	149	143.99	117.199	160.228	129.804	159.517	145.342	cep57l1	centrosomal protein 57, like 1
ENSDARG00000002830	216.337	0.0394058	0.132475	0.297458	0.766117	1	230	209	240	219	239	238	241.735	212.997	228.897	227.417	242.832	232.157	trmt2a	tRNA methyltransferase 2 homolog A
ENSDARG00000002831	201.646	-0.16034	0.214146	-0.74874	0.454014	1	192	289	195	167	236	202	201.796	294.527	185.979	173.419	239.784	197.041	col4a4	collagen, type IV, alpha 4
ENSDARG00000002840	1831.38	-0.00517324	0.094248	-0.0548897	0.956226	1	1777	1654	1947	1774	1684	1884	1867.66	1685.63	1856.93	1842.18	1711	1837.75	si:dkey-28b4.8	si:dkey-28b4.8
ENSDARG00000002847	246.262	-0.277017	0.168967	-1.63948	0.101113	1	284	286	275	195	266	236	298.49	291.47	262.278	202.495	270.265	230.206	fndc1	fibronectin type III domain containing 1
ENSDARG00000002872	196.521	-0.0645799	0.242766	-0.266017	0.790226	1	146	257	236	154	214	241	153.449	261.915	225.082	159.919	217.431	235.083	zgc:113210	zgc:113210
ENSDARG00000002877	683.622	0.0431776	0.115514	0.373787	0.708563	1	663	634	724	719	700	654	696.826	646.125	690.507	746.635	711.224	637.944	reps1	RALBP1 associated Eps domain containing 1
ENSDARG00000002880	317.482	-0.0660547	0.129762	-0.509045	0.610721	1	304	332	386	278	334	361	319.51	338.349	368.143	288.685	339.355	352.137	vps50	VPS50 EARP/GARPII complex subunit
ENSDARG00000002894	690.968	0.165748	0.244944	0.676677	0.498611	1	792	600	489	825	773	513	832.408	611.475	466.379	856.709	785.394	500.405	aven	apoptosis, caspase activation inhibitor
ENSDARG00000002897	414.471	0.0250617	0.118467	0.21155	0.832458	1	417	384	396	397	413	406	438.275	391.344	377.681	412.259	419.622	396.032	si:ch211-160o17.2	si:ch211-160o17.2
ENSDARG00000002909	699.853	0.0332598	0.137724	0.241495	0.809171	1	711	664	769	815	677	691	747.275	676.699	733.426	846.324	687.855	674.035	tjp3	tight junction protein 3
ENSDARG00000002912	1066.66	0.0055726	0.138656	0.0401901	0.967942	1	1187	960	1086	1226	921	1092	1247.56	978.36	1035.76	1273.12	935.767	1065.19	adipor1a	adiponectin receptor 1a
ENSDARG00000002916	401.363	-0.0307855	0.122789	-0.250718	0.802032	1	394	410	413	377	364	449	414.102	417.841	393.894	391.49	369.836	437.977	sec31b	SEC31 homolog B, COPII coat complex component
ENSDARG00000002917	192.468	-0.291909	0.306032	-0.953852	0.340159	1	261	154	246	193	146	200	274.316	156.945	234.62	200.418	148.341	195.09	gls2b	glutaminase 2b (liver, mitochondrial)
ENSDARG00000002933	216.813	-0.00934579	0.175905	-0.0531298	0.957629	1	203	218	228	208	238	196	213.357	222.169	217.453	215.994	241.816	191.188	gbx2	gastrulation brain homeobox 2
ENSDARG00000002937	604.211	0.0487454	0.109248	0.446189	0.655461	1	561	532	636	612	592	576	589.622	542.174	606.578	635.522	601.492	561.859	meis1a	Meis homeobox 1 a
ENSDARG00000002945	481.414	0.0709639	0.126287	0.561924	0.574168	1	481	501	481	551	468	514	505.541	510.582	458.749	572.178	475.504	501.381	bgnb	biglycan b
ENSDARG00000002947	298.613	0.0870299	0.136822	0.63608	0.524724	1	309	268	307	329	273	335	324.765	273.125	292.798	341.645	277.377	326.775	abcd3b	ATP-binding cassette, sub-family D (ALD), member 3b
ENSDARG00000002949	1389.21	0.0179704	0.142459	0.126145	0.899617	1	1460	1324	1394	1586	1377	1251	1534.49	1349.32	1329.51	1646.96	1399.08	1220.29	ppp6c	protein phosphatase 6, catalytic subunit
ENSDARG00000002952	806.935	0.0771577	0.10836	0.712048	0.476435	1	798	797	728	837	805	806	838.714	812.243	694.322	869.17	817.907	786.212	smo	smoothened, frizzled class receptor
ENSDARG00000002956	50.5321	0.184949	0.274606	0.673506	0.500625	1	40	30	36	49	38	33	42.0408	30.5737	34.3346	50.8833	38.6093	32.1898	si:dkey-32n7.4	si:dkey-32n7.4
ENSDARG00000002959	0.328013	2.41968	3.65191	0.662578	0.507601	1	0	0	0	0	1	2	0	0	0	0	1.01603	1.9509	gpr34b	G protein-coupled receptor 34b
ENSDARG00000002967	816.395	0.0446494	0.107261	0.416269	0.677213	1	817	807	909	895	869	837	858.683	822.434	866.949	929.399	882.934	816.451	pdap1b	pdgfa associated protein 1b
ENSDARG00000002968	1005.8	0.0365251	0.111923	0.326341	0.744166	1	1037	1079	932	1005	1077	1044	1089.91	1099.64	888.885	1043.63	1094.27	1018.37	a1cf	apobec1 complementation factor
ENSDARG00000002970	1222.83	-0.00942058	0.0979772	-0.0961508	0.923401	1	1141	1091	1432	1233	1145	1241	1199.21	1111.87	1365.75	1280.39	1163.36	1210.53	ss18	SS18 subunit of BAF chromatin remodeling complex
ENSDARG00000002971	338.588	-0.0383756	0.151881	-0.25267	0.800524	1	320	314	445	332	311	402	336.326	320.005	424.414	344.76	315.987	392.13	phc1	polyhomeotic homolog 1
ENSDARG00000002986	345.042	-0.385128	0.313266	-1.22939	0.218924	1	474	410	364	368	307	280	498.183	417.841	347.161	382.144	311.922	273.126	gda	guanine deaminase
ENSDARG00000002988	2608.8	0.0778207	0.119408	0.651721	0.514581	1	2664	2447	2893	2836	2546	3042	2799.92	2493.8	2759.17	2945	2586.82	2967.32	tnnt2d	troponin T2d, cardiac
ENSDARG00000002991	225.17	-0.0832179	0.203597	-0.408738	0.682732	1	155	132	190	165	115	168	162.908	134.524	181.21	171.342	116.844	163.875	cep135	centrosomal protein 135
ENSDARG00000002994	741.007	0.0111723	0.118495	0.0942843	0.924883	1	667	820	740	655	793	793	701.03	835.682	705.767	680.175	805.715	773.531	itpkca	inositol-trisphosphate 3-kinase Ca
ENSDARG00000003008	995.318	0.00266938	0.0939314	0.0284184	0.977328	1	866	889	1037	897	851	1040	910.183	906.002	989.028	931.476	864.645	1014.47	prkcea	protein kinase C, epsilon a
ENSDARG00000003017	1058.29	0.0252235	0.161016	0.156652	0.875519	1	1123	1094	1023	1163	1082	1047	1180.3	1114.92	975.675	1207.7	1099.35	1021.3	ube2al	ubiquitin conjugating enzyme E2 A, like
ENSDARG00000003020	181.283	0.0255487	0.187162	0.136506	0.891421	1	134	206	212	151	207	201	140.837	209.94	202.193	156.804	210.319	196.065	lrrc4.2	leucine rich repeat containing 4.2
ENSDARG00000003021	191.991	0.117648	0.145645	0.807774	0.419221	1	159	184	205	184	204	204	167.112	187.519	195.517	191.072	207.271	198.992	hdac8	histone deacetylase 8
ENSDARG00000003022	155.582	0.0282016	0.191226	0.147478	0.882755	1	128	144	166	187	128	128	134.531	146.754	158.321	194.187	130.052	124.857	limk1b	LIM domain kinase 1b
ENSDARG00000003027	94.1772	0.077974	0.178848	0.435978	0.662852	1	103	93	100	96	104	112	108.255	94.7786	95.3739	99.6898	105.668	109.25	scnm1	sodium channel modifier 1
ENSDARG00000003032	7120.24	-0.0379456	0.0835242	-0.454307	0.649608	1	7008	6820	7153	6914	6754	6712	7365.55	6950.43	6822.1	7179.74	6862.29	6547.21	eif4a1b	eukaryotic translation initiation factor 4A1B
ENSDARG00000003035	7197.46	0.0162928	0.190219	0.0856529	0.931742	1	7702	5616	9226	7896	6166	8622	8094.95	5723.41	8799.2	8199.48	6264.87	8410.32	hspa9	heat shock protein 9
ENSDARG00000003041	88.2292	0.00455797	0.348434	0.0130813	0.989563	1	53	115	85	53	87	114	55.7041	117.199	81.0678	55.0371	88.395	111.201	LOC100334245	E3 ubiquitin-protein ligase pellino homolog 2-like
ENSDARG00000003046	340.718	-0.0726091	0.163824	-0.443214	0.657611	1	284	383	360	257	345	373	298.49	390.325	343.346	266.878	350.532	363.842	sorbs2a	sorbin and SH3 domain containing 2a
ENSDARG00000003054	36.5266	-0.0757141	0.296457	-0.255397	0.798417	1	38	38	40	32	33	45	39.9388	38.7267	38.1496	33.2299	33.5291	43.8952	tacr3l	tachykinin receptor 3-like
ENSDARG00000003058	293.039	0.118244	0.143389	0.824637	0.409578	1	294	261	309	322	287	326	309	265.992	294.705	334.376	291.602	317.996	fgfr1op	FGFR1 oncogene partner
ENSDARG00000003061	332.065	0.0537466	0.180684	0.297462	0.766114	1	349	304	349	392	312	332	366.806	309.814	332.855	407.067	317.003	323.849	cd276	CD276 molecule
ENSDARG00000003068	1126.54	0.0657453	0.148927	0.44146	0.65888	1	1033	1140	1024	1103	1101	1138	1085.7	1161.8	976.629	1145.39	1118.65	1110.06	gorasp1a	golgi reassembly stacking protein 1a
ENSDARG00000003069	116.21	-0.030011	0.255717	-0.11736	0.906575	1	96	162	113	90	123	151	100.898	165.098	107.773	93.4591	124.972	147.293	btbd7	BTB (POZ) domain containing 7
ENSDARG00000003077	144.893	-0.373638	0.309592	-1.20687	0.227482	1	164	120	147	140	128	62	172.367	122.295	140.2	145.381	130.052	60.4778	gpx9	glutathione peroxidase 9
ENSDARG00000003081	15632.2	-0.0707416	0.132095	-0.535533	0.592281	1	16261	12728	16271	15627	12801	14522	17090.6	12971.4	15518.3	16227.6	13006.3	14165.5	mybphb	myosin binding protein Hb
ENSDARG00000003084	125.633	-0.0501551	0.173919	-0.288382	0.773054	1	120	112	109	99	120	110	126.122	114.142	103.958	102.805	121.924	107.299	spire2	spire-type actin nucleation factor 2
ENSDARG00000003085	183.426	0.0360988	0.176326	0.204728	0.837784	1	192	188	166	213	166	180	201.796	191.595	158.321	221.187	168.662	175.581	stambpl1	STAM binding protein-like 1
ENSDARG00000003087	540.506	0.0570328	0.1319	0.432393	0.665456	1	446	469	493	500	427	534	468.755	477.97	470.194	519.217	433.847	520.89	ubxn6	UBX domain protein 6
ENSDARG00000003090	0						0	0	0	0	0	0	0	0	0	0	0	0	or103-4	odorant receptor, family C, subfamily 103, member 4
ENSDARG00000003091	579.3	0.0447092	0.160039	0.279363	0.779966	1	644	477	664	665	518	652	676.857	486.123	633.283	690.559	526.306	635.993	oclnb	occludin b
ENSDARG00000003098	3110.61	-0.0201936	0.121132	-0.166707	0.8676	1	2581	3270	3375	2636	3279	3144	2712.68	3332.54	3218.87	2737.31	3331.58	3066.81	kdm5bb	lysine (K)-specific demethylase 5Bb
ENSDARG00000003109	1242.2	-0.00415114	0.128958	-0.0321898	0.974321	1	1207	1064	1429	1237	1052	1386	1268.58	1084.35	1362.89	1284.54	1068.87	1351.97	rcan1a	regulator of calcineurin 1a
ENSDARG00000003113	3288.52	-0.202354	0.186052	-1.08762	0.276761	1	3392	3762	3437	2782	3303	3111	3565.06	3833.95	3278	2888.93	3355.96	3034.62	ada	adenosine deaminase
ENSDARG00000003127	1436.95	0.00605259	0.112927	0.0535973	0.957256	1	1475	1401	1465	1566	1348	1433	1550.25	1427.79	1397.23	1626.19	1369.61	1397.82	zgc:123105	zgc:123105
ENSDARG00000003132	358.929	0.045957	0.1111	0.413653	0.679128	1	348	349	387	376	366	373	365.755	355.675	369.097	390.452	371.868	363.842	apip	APAF1 interacting protein
ENSDARG00000003142	332.294	0.000165023	0.125853	0.00131124	0.998954	1	358	314	336	359	311	336	376.265	320.005	320.456	372.798	315.987	327.751	dachc	dachshund c
ENSDARG00000003144	147.285	-0.154016	0.17173	-0.896852	0.369798	1	153	166	177	134	136	175	160.806	169.175	168.812	139.15	138.181	170.704	pxmp2	peroxisomal membrane protein 2
ENSDARG00000003146	96.7456	0.151093	0.203073	0.744032	0.456857	1	79	104	97	93	108	109	83.0306	105.989	92.5127	96.5745	109.732	106.324	LOC567924	novel protein similar to vertebrate neurofilament, medium polypeptide (NEFM)
ENSDARG00000003151	3349.76	0.0104328	0.085452	0.12209	0.902828	1	3516	3321	3697	3700	3394	3478	3695.39	3384.51	3525.97	3842.21	3448.42	3392.61	skp1	S-phase kinase-associated protein 1
ENSDARG00000003153	549.465	-0.0275412	0.148175	-0.185869	0.852547	1	601	483	568	563	523	531	631.663	492.237	541.724	584.639	531.386	517.963	nudt21	nudix hydrolase 21
ENSDARG00000003157	176.746	-0.0644729	0.157014	-0.410619	0.681352	1	198	176	219	195	173	197	208.102	179.366	208.869	202.495	175.774	192.163	nfkbil1	nuclear factor of kappa light polypeptide gene enhancer in B-cells inhibitor-like 1
ENSDARG00000003165	646.763	-0.0970083	0.110236	-0.880006	0.378856	1	645	609	713	629	582	621	677.908	620.647	680.016	653.176	591.332	605.754	nr2f6b	nuclear receptor subfamily 2, group F, member 6b
ENSDARG00000003167	587.341	0.0992331	0.111449	0.89039	0.373256	1	563	576	552	586	631	591	591.724	587.016	526.464	608.523	641.117	576.49	mlst8	MTOR associated protein, LST8 homolog (S. cerevisiae)
ENSDARG00000003169	2331.95	-0.0127523	0.0994176	-0.12827	0.897935	1	2226	2416	2456	2325	2422	2262	2339.57	2462.21	2342.38	2414.36	2460.83	2206.47	magi1b	membrane associated guanylate kinase, WW and PDZ domain containing 1b
ENSDARG00000003175	420.23	0.0228522	0.121316	0.188369	0.850588	1	471	376	465	442	427	461	495.03	383.191	443.489	458.988	433.847	449.682	stx5al	syntaxin 5A, like
ENSDARG00000003181	90.5499	0.122601	0.249156	0.492065	0.622673	1	75	98	94	107	93	89	78.8265	99.8742	89.6515	111.113	94.4912	86.815	sult1st4	sulfotransferase family 1, cytosolic sulfotransferase 4
ENSDARG00000003189	2768.43	-0.0127907	0.127039	-0.100683	0.919802	1	3075	2545	3247	3155	2712	2883	3231.89	2593.67	3096.79	3276.26	2755.48	2812.22	psmd1	proteasome 26S subunit, non-ATPase 1
ENSDARG00000003193	210.989	0.0610222	0.15713	0.388356	0.697752	1	200	212	209	223	207	216	210.204	216.054	199.332	231.571	210.319	210.697	rassf7b	Ras association domain family member 7b
ENSDARG00000003197	35.2601	0.155576	0.711329	0.218711	0.826875	1	0	6	3	1	4	5	0	6.11475	2.86122	1.03843	4.06414	4.87724	LOC110437968	DDB1- and CUL4-associated factor 4-like
ENSDARG00000003200	215.442	-0.0688555	0.216425	-0.318149	0.750372	1	265	176	211	240	181	200	278.52	179.366	201.239	249.224	183.902	195.09	foxm1	forkhead box M1
ENSDARG00000003203	1392.38	0.213772	0.669567	0.319269	0.749523	1	863	1914	779	783	2624	714	907.03	1950.61	742.963	813.095	2666.07	696.471	rhcga	Rh family, C glycoprotein a
ENSDARG00000003205	443.504	-0.0166687	0.114176	-0.145991	0.883928	1	440	439	485	444	438	462	462.449	447.396	462.564	461.065	445.023	450.657	ngly1	N-glycanase 1
ENSDARG00000003206	291.094	-0.0637164	0.137349	-0.463901	0.642719	1	294	278	364	304	308	278	309	283.317	347.161	315.684	312.938	271.175	chchd6a	coiled-coil-helix-coiled-coil-helix domain containing 6a
ENSDARG00000003207	154.588	0.05792	0.163071	0.355183	0.722453	1	138	144	168	167	148	151	145.041	146.754	160.228	173.419	150.373	147.293	mterf3	mitochondrial transcription termination factor 3
ENSDARG00000003208	187.311	-0.0934628	0.166371	-0.561773	0.574271	1	198	149	207	188	161	168	208.102	151.85	197.424	195.226	163.581	163.875	pomk	protein O-mannose kinase
ENSDARG00000003210	182.42	-0.020955	0.180398	-0.11616	0.907526	1	155	190	185	137	175	210	162.908	193.634	176.442	142.266	177.806	204.844
ENSDARG00000003213	1837.23	-0.0123503	0.106092	-0.116411	0.907327	1	1823	1768	1769	1724	1902	1677	1916.01	1801.81	1687.16	1790.26	1932.5	1635.83	naa15a	N(alpha)-acetyltransferase 15, NatA auxiliary subunit a
ENSDARG00000003216	2084.81	0.193555	0.242981	0.796587	0.425691	1	2064	1702	2322	3119	1635	2150	2169.3	1734.55	2214.58	3238.88	1661.22	2097.22	anxa2a	annexin A2a
ENSDARG00000003217	484.532	0.0934677	0.13878	0.673498	0.500631	1	463	532	480	501	481	591	486.622	542.174	457.795	520.256	488.712	576.49	urb2	URB2 ribosome biogenesis homolog
ENSDARG00000003219	887.706	0.0194037	0.094663	0.204977	0.83759	1	870	857	1022	920	937	916	914.387	873.39	974.722	955.36	952.024	893.511	bin2a	bridging integrator 2a
ENSDARG00000003229	1.15624	-0.553395	1.91239	-0.289373	0.772296	1	0	2	1	2	0	0	0	2.03825	0.953739	2.07687	0	0	gdf9	growth differentiation factor 9
ENSDARG00000003235	413.504	-0.0493456	0.113872	-0.433342	0.664766	1	467	380	472	418	429	424	490.826	387.267	450.165	434.066	435.879	413.59	nup88	nucleoporin 88
ENSDARG00000003244	182.546	-0.0209128	0.155425	-0.134552	0.892966	1	169	156	189	191	156	157	177.622	158.983	180.257	198.341	158.501	153.145	si:ch211-195h23.3	si:ch211-195h23.3
ENSDARG00000003250	136.26	-0.0488281	0.167733	-0.291107	0.77097	1	112	134	167	119	139	139	117.714	136.563	159.274	123.574	141.229	135.587	pik3cd	phosphatidylinositol-4,5-bisphosphate 3-kinase, catalytic subunit delta
ENSDARG00000003251	145.446	-0.153574	0.157776	-0.973363	0.330373	1	127	151	162	117	143	134	133.48	153.888	154.506	121.497	145.293	130.71	zbtb22b	zinc finger and BTB domain containing 22b
ENSDARG00000003257	204.877	-0.159244	0.133557	-1.19233	0.23313	1	198	200	240	181	192	196	208.102	203.825	228.897	187.957	195.079	191.188	zgc:101559	zgc:101559
ENSDARG00000003259	232.139	-0.0917886	0.137113	-0.669437	0.503217	1	254	268	293	238	269	255	266.959	273.125	279.446	247.148	273.313	248.739	loxa	lysyl oxidase a
ENSDARG00000003269	1619.31	-0.0220953	0.0872654	-0.253197	0.800116	1	1641	1615	1680	1630	1641	1576	1724.72	1645.89	1602.28	1692.65	1667.31	1537.31	clcn3	chloride channel 3
ENSDARG00000003270	313.637	0.0783658	0.148455	0.527876	0.597585	1	281	305	294	295	322	310	295.337	310.833	280.399	306.338	327.163	302.389	dhps	deoxyhypusine synthase
ENSDARG00000003281	654.525	0.169754	0.257783	0.658515	0.510207	1	734	501	651	964	511	636	771.449	510.582	620.884	1001.05	519.193	620.386	pik3ip1	phosphoinositide-3-kinase interacting protein 1
ENSDARG00000003287	298.522	0.0549279	0.147634	0.372054	0.709852	1	294	282	297	333	303	267	309	287.393	283.261	345.799	307.858	260.445	wdr12	WD repeat domain 12
ENSDARG00000003290	129.546	0.0298487	0.201023	0.148484	0.881961	1	99	125	119	94	110	146	104.051	127.391	113.495	97.6129	111.764	142.416	dab1b	DAB adaptor protein 1b
ENSDARG00000003293	793.369	-0.0594226	0.0864262	-0.687553	0.491734	1	771	846	878	771	782	834	810.336	862.18	837.383	800.633	794.539	813.524	sox9a	SRY-box transcription factor 9a
ENSDARG00000003303	10.51	0.832917	0.555477	1.49946	0.133754	1	8	5	5	11	13	8	8.40816	5.09562	4.7687	11.4228	13.2084	7.80359	stc1	stanniocalcin 1
ENSDARG00000003307	707.641	0.0231739	0.112705	0.205615	0.837092	1	621	665	794	666	714	723	652.683	677.718	757.269	691.598	725.448	705.25	stx16	syntaxin 16
ENSDARG00000003308	1491.05	0.0383676	0.090954	0.421835	0.673146	1	1426	1448	1605	1525	1571	1484	1498.75	1475.69	1530.75	1583.61	1596.19	1447.57	emc2	ER membrane protein complex subunit 2
ENSDARG00000003311	1349	0.0287693	0.127202	0.22617	0.82107	1	1054	1378	1266	1126	1302	1335	1107.77	1404.35	1207.43	1169.28	1322.88	1302.22	pank2	pantothenate kinase 2
ENSDARG00000003313	171.701	0.13839	0.181359	0.763073	0.44542	1	178	139	181	208	155	183	187.082	141.658	172.627	215.994	157.485	178.507	eps8l1b	eps8 like 1b
ENSDARG00000003320	816.137	-0.0776416	0.0901831	-0.860932	0.389275	1	785	806	892	773	782	789	825.051	821.415	850.736	802.71	794.539	769.629	fam91a1	family with sequence similarity 91 member A1
ENSDARG00000003326	67.0241	-0.177919	0.22158	-0.802956	0.422	1	62	60	76	68	53	53	65.1632	61.1475	72.4842	70.6136	53.8498	51.6988	cacng5a	calcium channel, voltage-dependent, gamma subunit 5a
ENSDARG00000003328	260.443	0.10007	0.154349	0.648336	0.516768	1	231	228	276	262	230	293	242.786	232.36	263.232	272.07	233.688	285.807	slf2	SMC5-SMC6 complex localization factor 2
ENSDARG00000003344	30.6198	-0.148789	0.320147	-0.464752	0.642109	1	27	26	43	24	33	29	28.3775	26.4972	41.0108	24.9224	33.5291	28.288	trpc2b	transient receptor potential cation channel subfamily C member 2b
ENSDARG00000003373	220.387	-0.0578982	0.14176	-0.408424	0.682962	1	229	198	246	208	197	240	240.684	201.787	234.62	215.994	200.159	234.108	commd2	COMM domain containing 2
ENSDARG00000003375	476.39	-0.0275644	0.122071	-0.225807	0.821352	1	511	488	482	480	485	486	537.071	497.333	459.702	498.449	492.777	474.068	gng12a	guanine nucleotide binding protein (G protein), gamma 12a
ENSDARG00000003380	4.63227	-0.532307	0.81518	-0.652993	0.513761	1	7	2	4	3	3	3	7.35714	2.03825	3.81496	3.1153	3.0481	2.92635	si:dkey-275b16.2	si:dkey-275b16.2
ENSDARG00000003381	159.065	0.0313106	0.159876	0.195843	0.844733	1	149	128	153	127	141	171	156.602	130.448	145.922	131.881	143.261	166.802	si:ch211-266g18.6	si:ch211-266g18.6
ENSDARG00000003382	564.699	-0.0105809	0.125644	-0.0842134	0.932887	1	550	468	644	557	541	543	578.061	476.95	614.208	578.408	549.674	529.669	cwc25	CWC25 spliceosome associated protein homolog
ENSDARG00000003383	685.111	0.0440582	0.119533	0.368585	0.712437	1	624	678	660	619	737	662	655.836	690.967	629.468	642.791	748.817	645.747	asb8	ankyrin repeat and SOCS box containing 8
ENSDARG00000003395	240.331	-0.156993	0.178835	-0.877861	0.380019	1	253	283	258	230	267	213	265.908	288.412	246.065	238.84	271.281	207.771	col4a3	collagen, type IV, alpha 3
ENSDARG00000003398	668.836	0.0909617	0.140964	0.645285	0.518742	1	713	678	635	677	730	752	749.377	690.967	605.625	703.02	741.705	733.538	rbpja	recombination signal binding protein for immunoglobulin kappa J region a
ENSDARG00000003399	98.7415	-0.143279	0.193133	-0.741868	0.458167	1	109	103	113	84	97	113	114.561	104.97	107.773	87.2285	98.5553	110.226	fgf8a	fibroblast growth factor 8a
ENSDARG00000003403	936.099	-0.0767847	0.154834	-0.495915	0.619955	1	834	973	1036	776	944	967	876.551	991.609	988.074	805.826	959.136	943.259	tenm1	teneurin transmembrane protein 1
ENSDARG00000003411	189.956	-0.0849891	0.161413	-0.526533	0.598518	1	206	152	222	183	165	197	216.51	154.907	211.73	190.034	167.646	192.163	foxa2	forkhead box A2
ENSDARG00000003414	28.8314	-0.0643014	0.341956	-0.18804	0.850845	1	44	29	27	25	38	33	46.2449	29.5546	25.751	25.9609	38.6093	32.1898	capslb	calcyphosine-like b
ENSDARG00000003420	132.091	-0.0373333	0.177546	-0.210274	0.833454	1	110	133	152	140	135	107	115.612	135.544	144.968	145.381	137.165	104.373	chrna5	cholinergic receptor, nicotinic, alpha 5
ENSDARG00000003421	475.143	0.0205675	0.141237	0.145623	0.884219	1	389	455	429	385	420	485	408.847	463.702	409.154	399.797	426.734	473.093	igf2bp2a	insulin-like growth factor 2 mRNA binding protein 2a
ENSDARG00000003429	2396	0.120709	0.126842	0.951647	0.341276	1	2381	2150	2198	2500	2387	2420	2502.48	2191.12	2096.32	2596.09	2425.27	2360.59	hnrnpdl	heterogeneous nuclear ribonucleoprotein D-like
ENSDARG00000003444	246.95	-0.292109	0.144516	-2.02129	0.0432494	1	263	252	324	218	228	236	276.418	256.819	309.012	226.379	231.656	230.206	dhrs7	dehydrogenase/reductase (SDR family) member 7
ENSDARG00000003446	439.972	0.0627593	0.111127	0.564754	0.572241	1	409	391	435	427	391	469	429.867	398.478	414.877	443.412	397.269	457.486	ippk	inositol 1,3,4,5,6-pentakisphosphate 2-kinase
ENSDARG00000003449	142.086	-0.278643	0.351346	-0.793072	0.427736	1	83	177	201	75	129	174	87.2346	180.385	191.702	77.8826	131.068	169.728	pde10a	phosphodiesterase 10A
ENSDARG00000003462	66.7482	-0.174505	0.365252	-0.477765	0.632817	1	71	37	90	55	34	86	74.6224	37.7076	85.8365	57.1139	34.5452	83.8886	fech	ferrochelatase
ENSDARG00000003469	829.741	-0.0495998	0.10736	-0.461994	0.644086	1	728	753	873	716	712	839	765.142	767.401	832.614	743.519	723.416	818.402	neurod4	neuronal differentiation 4
ENSDARG00000003475	59.2599	-0.0843767	0.23774	-0.354912	0.722656	1	63	79	71	82	54	64	66.2142	80.5109	67.7155	85.1517	54.8658	62.4287	sult1st5	sulfotransferase family 1, cytosolic sulfotransferase 5
ENSDARG00000003486	3348.52	-0.0481269	0.093836	-0.512883	0.608033	1	3383	3330	3540	3329	3475	3075	3555.6	3393.69	3376.24	3456.95	3530.72	2999.51	ppp1caa	protein phosphatase 1, catalytic subunit, alpha isozyme a
ENSDARG00000003487	850.192	-0.0423635	0.119917	-0.353274	0.723883	1	862	752	1047	840	852	878	905.979	766.382	998.565	872.285	865.661	856.444	nup93	nucleoporin 93
ENSDARG00000003495	2252.84	-0.0409372	0.0972937	-0.42076	0.673931	1	2049	2115	2574	1985	2176	2361	2153.54	2155.45	2454.93	2061.29	2210.89	2303.03	madd	MAP-kinase activating death domain
ENSDARG00000003512	1339.81	0.000531313	0.101526	0.00523329	0.995824	1	1341	1329	1463	1441	1318	1359	1409.42	1354.42	1395.32	1496.38	1339.13	1325.64	anks1b	ankyrin repeat and sterile alpha motif domain containing 1B
ENSDARG00000003517	337.524	0.12162	0.147346	0.825408	0.40914	1	356	313	321	374	363	338	374.163	318.986	306.15	388.375	368.82	329.702	impa1	inositol monophosphatase 1
ENSDARG00000003519	396.456	0.0218045	0.115132	0.189387	0.84979	1	427	387	384	398	413	404	448.785	394.401	366.236	413.297	419.622	394.081	aprt	adenine phosphoribosyltransferase
ENSDARG00000003520	423.773	-0.068123	0.111077	-0.613294	0.539682	1	392	400	432	376	389	399	412	407.65	412.015	390.452	395.237	389.204	tbc1d14	TBC1 domain family, member 14
ENSDARG00000003523	38.7288	0.115759	0.389181	0.297442	0.766129	1	27	21	21	22	20	33	28.3775	21.4016	20.0285	22.8456	20.3207	32.1898	itln3	intelectin 3
ENSDARG00000003526	1167.79	-0.0638951	0.160163	-0.398938	0.689939	1	1464	1132	1181	1267	1150	1198	1538.69	1153.65	1126.37	1315.7	1168.44	1168.59	psma5	proteasome 20S subunit alpha 5
ENSDARG00000003527	826.293	0.00743106	0.110582	0.0671995	0.946423	1	859	890	822	869	898	812	902.826	907.021	783.974	902.4	912.399	792.065	mak16	MAK16 homolog (S. cerevisiae)
ENSDARG00000003531	945.374	0.038067	0.121292	0.313847	0.753637	1	893	833	1075	956	902	1004	938.561	848.931	1025.27	992.744	916.463	979.351	tcea1	transcription elongation factor A (SII), 1
ENSDARG00000003533	65.8617	0.0595749	0.245897	0.242276	0.808566	1	61	89	78	61	94	82	64.1122	90.7021	74.3917	63.3445	95.5072	79.9868	col8a1b	collagen, type VIII, alpha 1b
ENSDARG00000003544	170.69	0.229835	0.358085	0.641844	0.520974	1	84	195	143	91	142	264	88.2857	198.729	136.385	94.4976	144.277	257.519	adarb1b	adenosine deaminase RNA specific B1b
ENSDARG00000003553	6.24061	-0.108922	0.823655	-0.132243	0.894792	1	4	6	15	1	9	13	4.20408	6.11475	14.3061	1.03843	9.14431	12.6808	gnrhr2	gonadotropin releasing hormone receptor 2
ENSDARG00000003564	291.135	0.0128498	0.159621	0.0805019	0.935838	1	313	260	326	323	268	313	328.969	264.972	310.919	335.414	272.297	305.316	dohh	deoxyhypusine hydroxylase/monooxygenase
ENSDARG00000003570	5593.6	0.0879193	0.218326	0.402697	0.687171	1	4235	4805	7227	4876	5171	7119	4451.07	4896.9	6892.67	5063.41	5253.91	6944.22	hsp90b1	heat shock protein 90, beta (grp94), member 1
ENSDARG00000003573	368.032	0.0264174	0.138046	0.191367	0.848238	1	398	333	359	392	330	387	418.306	339.369	342.392	407.067	335.291	377.499	dctn5	dynactin 5
ENSDARG00000003576	201.063	-0.0253557	0.1656	-0.153114	0.878308	1	204	180	249	217	176	226	214.408	183.442	237.481	225.34	178.822	220.451	klhl32	kelch-like family member 32
ENSDARG00000003584	656.929	-0.0230283	0.18627	-0.123629	0.901609	1	757	654	614	798	610	581	795.622	666.508	585.596	828.671	619.781	566.736	pla2g7	phospholipase A2, group VII (platelet-activating factor acetylhydrolase, plasma)
ENSDARG00000003592	379.785	-0.103359	0.244902	-0.422041	0.672995	1	513	316	467	445	313	447	539.173	322.043	445.396	462.104	318.019	436.026	surf1	SURF1 cytochrome c oxidase assembly factor
ENSDARG00000003599	20493.7	-0.0918956	0.114657	-0.801482	0.422853	1	20639	18100	24514	19010	18343	21755	21692	18446.2	23380	19740.6	18637.1	21220.9	rpl3	ribosomal protein L3
ENSDARG00000003607	577.828	0.00243136	0.145365	0.016726	0.986655	1	650	557	555	652	568	542	683.163	567.653	529.325	677.06	577.107	528.693	nr2f6a	nuclear receptor subfamily 2, group F, member 6a
ENSDARG00000003615	577.927	-0.398224	0.291428	-1.36646	0.171795	1	480	645	533	339	436	484	504.49	657.336	508.343	352.029	442.991	472.117	slc26a3.2	solute carrier family 26 member 3, tandem duplicate 2
ENSDARG00000003616	581.621	-0.0089636	0.107625	-0.0832853	0.933625	1	486	623	584	524	548	606	510.796	634.915	556.984	544.14	556.787	591.122	arih1	ariadne ubiquitin-conjugating enzyme E2 binding protein homolog 1 (Drosophila)
ENSDARG00000003631	1101.06	-0.0228441	0.0917745	-0.248915	0.803426	1	1009	1104	1138	1019	1022	1151	1060.48	1125.11	1085.36	1058.17	1038.39	1122.74	clockb	clock circadian regulator b
ENSDARG00000003632	61.6346	-0.0402208	0.307301	-0.130884	0.895867	1	52	88	61	44	97	54	54.653	89.683	58.1781	45.6911	98.5553	52.6742	zgc:172270	zgc:172270
ENSDARG00000003635	205.653	0.0234563	0.223521	0.10494	0.916423	1	184	268	189	167	259	226	193.388	273.125	180.257	173.419	263.153	220.451	mogat3b	monoacylglycerol O-acyltransferase 3b
ENSDARG00000003641	1415.33	-0.0523193	0.119006	-0.439635	0.660202	1	1445	1294	1664	1482	1252	1493	1518.72	1318.75	1587.02	1538.96	1272.07	1456.35	tfg	trafficking from ER to golgi regulator
ENSDARG00000003642	201.166	0.000520585	0.182688	0.00284958	0.997726	1	154	209	232	164	220	208	161.857	212.997	221.268	170.303	223.527	202.893	zfyve19	zinc finger, FYVE domain containing 19
ENSDARG00000003655	2958.46	-0.0266801	0.103256	-0.258388	0.796108	1	2690	2926	3274	2604	3001	3091	2827.24	2981.96	3122.54	2704.08	3049.12	3015.11	tmem59l	transmembrane protein 59-like
ENSDARG00000003675	160.919	0.0256651	0.145211	0.176744	0.85971	1	146	150	147	142	156	152	153.449	152.869	140.2	147.458	158.501	148.268	cryl1	crystallin, lambda 1
ENSDARG00000003680	1721.54	0.0676954	0.111505	0.607105	0.543781	1	1421	1535	1830	1481	1746	1766	1493.5	1564.36	1745.34	1537.92	1774	1722.64	runx1t1	RUNX1 partner transcriptional co-repressor 1
ENSDARG00000003681	3226.04	-0.0264983	0.107448	-0.246615	0.805206	1	2905	3040	3935	2980	3182	3483	3053.21	3098.14	3752.96	3094.54	3233.02	3397.49	eif5	eukaryotic translation initiation factor 5
ENSDARG00000003684	352.116	0.151802	0.188603	0.804876	0.420891	1	307	392	286	321	433	340	322.663	399.497	272.769	333.338	439.943	331.653	obsl1a	obscurin like cytoskeletal adaptor 1a
ENSDARG00000003693	1410.78	-0.0440149	0.1044	-0.421598	0.673318	1	1526	1346	1758	1501	1385	1586	1603.86	1371.74	1676.67	1558.69	1407.21	1547.06	hars	histidyl-tRNA synthetase
ENSDARG00000003695	7080.14	-0.0416865	0.0848061	-0.491551	0.623037	1	7226	6649	8465	7311	6747	7544	7594.67	6776.16	8073.4	7592	6855.18	7358.79	vdac3	voltage-dependent anion channel 3
ENSDARG00000003697	126.152	0.176348	0.163264	1.08014	0.280079	1	114	142	120	133	149	142	119.816	144.716	114.449	138.112	151.389	138.514	slc5a8l	solute carrier family 5 member 8, like
ENSDARG00000003699	609.81	0.134044	0.125646	1.06683	0.286048	1	609	587	555	687	619	612	640.071	598.226	529.325	713.405	628.925	596.975	atp7a	ATPase copper transporting alpha
ENSDARG00000003701	4.03871	-0.315044	0.849607	-0.370811	0.710778	1	5	3	7	3	4	5	5.2551	3.05737	6.67618	3.1153	4.06414	4.87724	cldng	claudin g
ENSDARG00000003705	2487.55	0.078304	0.104539	0.749044	0.453831	1	2106	2216	2669	2431	2287	2626	2213.45	2258.38	2545.53	2524.44	2323.67	2561.53	prnprs3	prion protein, related sequence 3
ENSDARG00000003706	103.316	0.00739237	0.252122	0.0293206	0.976609	1	97	144	89	77	125	131	101.949	146.754	84.8828	79.9595	127.004	127.784	ryr2b	ryanodine receptor 2b (cardiac)
ENSDARG00000003732	95.2679	0.0316215	0.367833	0.085967	0.931493	1	122	104	109	138	108	95	128.224	105.989	103.958	143.304	109.732	92.6676	mitfa	melanocyte inducing transcription factor a
ENSDARG00000003749	398.983	0.0366395	0.131027	0.279633	0.779759	1	348	383	449	379	423	402	365.755	390.325	428.229	393.567	429.782	392.13	polb	polymerase (DNA directed), beta
ENSDARG00000003750	789.443	0.0108878	0.108073	0.100745	0.919753	1	806	856	887	808	799	957	847.122	872.371	845.967	839.055	811.811	933.505	pfas	phosphoribosylformylglycinamidine synthase
ENSDARG00000003751	662.877	0.0476163	0.171985	0.276863	0.781886	1	734	658	546	710	704	590	771.449	670.584	520.742	737.289	715.288	575.515	lats1	large tumor suppressor kinase 1
ENSDARG00000003754	1271.33	0.0198722	0.121878	0.163049	0.87048	1	1150	1130	1184	1195	1174	1132	1208.67	1151.61	1129.23	1240.93	1192.82	1104.21	tspan2a	tetraspanin 2a
ENSDARG00000003757	275.975	-0.0493312	0.123103	-0.400731	0.688618	1	281	288	271	253	271	287	295.337	293.508	258.463	262.724	275.345	279.954	cnpy1	canopy FGF signaling regulator 1
ENSDARG00000003769	209.323	0.145189	0.20702	0.70133	0.483097	1	211	226	188	263	180	248	221.765	230.322	179.303	273.108	182.886	241.911	tada2b	transcriptional adaptor 2B
ENSDARG00000003776	1014.48	0.0288944	0.0986082	0.293022	0.769505	1	945	1023	1000	955	1024	1043	993.214	1042.56	953.739	991.705	1040.42	1017.39	pip4k2aa	phosphatidylinositol-5-phosphate 4-kinase, type II, alpha a
ENSDARG00000003779	898.771	0.00619995	0.107988	0.0574135	0.954216	1	866	803	978	938	877	829	910.183	818.357	932.757	974.052	891.062	808.647	ctnnd2b	catenin (cadherin-associated protein), delta 2b
ENSDARG00000003789	1653.21	0.0630617	0.0891369	0.70747	0.479275	1	1399	1557	1658	1544	1679	1576	1470.38	1586.78	1581.3	1603.34	1705.92	1537.31	dennd5b	DENN/MADD domain containing 5B
ENSDARG00000003795	9498.22	-0.037622	0.0842228	-0.446697	0.655094	1	9990	8873	10867	9616	9316	9930	10499.7	9042.7	10364.3	9985.59	9465.37	9686.21	idh2	isocitrate dehydrogenase (NADP(+)) 2
ENSDARG00000003797	237.564	0.245481	0.313276	0.783594	0.433278	1	268	163	179	287	214	223	281.673	166.117	170.719	298.031	217.431	217.525	asb2a.1	ankyrin repeat and SOCS box containing 2a, tandem duplicate 1
ENSDARG00000003803	64.199	-0.204874	0.227742	-0.899588	0.36834	1	54	65	66	49	54	57	56.7551	66.2431	62.9468	50.8833	54.8658	55.6006
ENSDARG00000003808	2983.71	-0.00127604	0.0775804	-0.0164479	0.986877	1	2769	2832	3030	2674	2827	3105	2910.27	2886.16	2889.83	2776.78	2872.33	3028.77	aqp3a	aquaporin 3a
ENSDARG00000003811	1572.96	0.0927695	0.0977825	0.948733	0.342756	1	1465	1440	1506	1667	1424	1600	1539.74	1467.54	1436.33	1731.07	1446.83	1560.72	plxnb2a	plexin b2a
ENSDARG00000003818	1184.88	0.0741386	0.144198	0.514146	0.60715	1	1283	1130	1083	1334	1133	1212	1348.46	1151.61	1032.9	1385.27	1151.17	1182.24	prkag1	protein kinase, AMP-activated, gamma 1 non-catalytic subunit
ENSDARG00000003820	4784.07	0.0949432	0.224574	0.42277	0.672463	1	4038	4284	3252	3907	5469	2967	4244.02	4365.93	3101.56	4057.17	5556.69	2894.16	nr1d2a	nuclear receptor subfamily 1, group D, member 2a
ENSDARG00000003822	93.9647	-0.278739	0.229341	-1.21539	0.224217	1	91	105	111	57	89	107	95.6428	107.008	105.865	59.1908	90.427	104.373	ankrd16	ankyrin repeat domain 16
ENSDARG00000003827	347.728	0.240109	0.324076	0.740905	0.458751	1	392	338	228	413	464	256	412	344.464	217.453	428.874	471.44	249.715	snapc1b	small nuclear RNA activating complex, polypeptide 1b
ENSDARG00000003829	991.261	0.0998313	0.0971602	1.02749	0.304189	1	976	909	1043	1109	970	1047	1025.8	926.385	994.75	1151.62	985.553	1021.3	galnt2	UDP-N-acetyl-alpha-D-galactosamine:polypeptide N-acetylgalactosaminyltransferase 2
ENSDARG00000003835	3744.39	0.0635169	0.0849609	0.747601	0.454701	1	3302	3615	3506	3547	3722	3594	3470.47	3684.14	3343.81	3683.33	3781.68	3505.76	stom	stomatin
ENSDARG00000003841	125.879	0.129016	0.198579	0.649695	0.515889	1	118	109	119	132	129	116	124.02	111.085	113.495	137.073	131.068	113.152	usb1	U6 snRNA biogenesis 1
ENSDARG00000003845	565.05	0.105775	0.104535	1.01187	0.311602	1	552	540	540	592	593	567	580.163	550.327	515.019	614.753	602.508	553.08	chm	CHM Rab escort protein
ENSDARG00000003846	272.858	0.00495587	0.153184	0.0323524	0.974191	1	302	265	347	319	277	317	317.408	270.068	330.948	331.261	281.441	309.217	mrpl21	mitochondrial ribosomal protein L21
ENSDARG00000003854	2339.49	-0.0635875	0.143753	-0.44234	0.658243	1	2607	2770	2213	2260	2639	2372	2740.01	2822.98	2110.63	2346.86	2681.31	2313.76	acsl1b	acyl-CoA synthetase long chain family member 1b
ENSDARG00000003860	1142.61	0.0124005	0.122707	0.101058	0.919505	1	1191	1118	1186	1227	1150	1138	1251.76	1139.38	1131.13	1274.16	1168.44	1110.06	cbx3a	chromobox homolog 3a (HP1 gamma homolog, Drosophila)
ENSDARG00000003865	80.8255	-0.153461	0.22846	-0.671718	0.501763	1	70	89	91	60	86	78	73.5714	90.7021	86.7903	62.3061	87.3789	76.085	pard6b	par-6 partitioning defective 6 homolog beta (C. elegans)
ENSDARG00000003866	2427.12	0.0197565	0.0816122	0.242078	0.80872	1	2408	2263	2429	2395	2323	2465	2530.86	2306.28	2316.63	2487.05	2360.25	2404.48	tm9sf2	transmembrane 9 superfamily member 2
ENSDARG00000003867	120.938	0.0442495	0.182845	0.242006	0.808776	1	128	111	112	133	121	107	134.531	113.123	106.819	138.112	122.94	104.373	cdk20	cyclin-dependent kinase 20
ENSDARG00000003869	490.37	-0.0850704	0.102689	-0.828425	0.40743	1	499	469	566	448	469	525	524.459	477.97	539.816	465.219	476.52	512.111	decr1	2,4-dienoyl CoA reductase 1, mitochondrial
ENSDARG00000003872	638.394	0.11498	0.0976304	1.17771	0.238913	1	576	634	592	633	673	641	605.387	646.125	564.614	657.329	683.791	625.263	ccdc102a	coiled-coil domain containing 102A
ENSDARG00000003877	666.134	0.0278269	0.160836	0.173014	0.862641	1	536	660	751	540	689	748	563.347	672.622	716.258	560.755	700.047	729.636	pbrm1	polybromo 1
ENSDARG00000003899	43.5828	0.100096	0.294281	0.340138	0.733753	1	38	40	38	52	27	45	39.9388	40.765	36.2421	53.9986	27.4329	43.8952	zdhhc23b	zinc finger DHHC-type containing 23b
ENSDARG00000003900	14.5706	0.302945	0.46633	0.649636	0.515927	1	12	16	11	17	17	14	12.6122	16.306	10.4911	17.6534	17.2726	13.6563	gpr61l	G protein-coupled receptor 61-like
ENSDARG00000003902	1017.39	-0.382353	0.671716	-0.569218	0.569209	1	957	791	1208	690	665	904	1005.83	806.128	1152.12	716.52	675.663	881.806	ctsl.1	cathepsin L.1
ENSDARG00000003903	16.0051	-0.0503892	0.475158	-0.106047	0.915545	1	11	11	24	14	12	18	11.5612	11.2104	22.8897	14.5381	12.1924	17.5581	hapln2	hyaluronan and proteoglycan link protein 2
ENSDARG00000003904	109.835	-0.0854463	0.252514	-0.338383	0.735075	1	134	117	101	144	97	90	140.837	119.238	96.3277	149.535	98.5553	87.7904	sycp1	synaptonemal complex protein 1
ENSDARG00000003909	43.3865	-0.335323	0.348566	-0.962008	0.336046	1	41	56	63	33	53	40	43.0918	57.071	60.0856	34.2684	53.8498	39.018	ftr01	finTRIM family, member 1
ENSDARG00000003910	918.821	-0.04928	0.113222	-0.435252	0.66338	1	872	842	997	868	829	913	916.489	858.103	950.878	901.362	842.292	890.585	med13b	mediator complex subunit 13b
ENSDARG00000003920	4779.8	0.0327531	0.110871	0.295415	0.767677	1	4821	4389	5092	5129	4730	4711	5066.97	4472.94	4856.44	5326.13	4805.84	4595.34	setb	SET nuclear proto-oncogene b
ENSDARG00000003925	22.8296	0.133595	0.454617	0.293862	0.768863	1	19	10	26	23	10	27	19.9694	10.1912	24.7972	23.884	10.1603	26.3371	cx28.6	connexin 28.6
ENSDARG00000003927	783.717	0.0883329	0.0943976	0.935754	0.3494	1	732	689	765	789	747	781	769.347	702.177	729.611	819.325	758.977	761.826	cldn12	claudin 12
ENSDARG00000003931	1575.52	-0.14765	0.170891	-0.864001	0.387588	1	1680	1662	1685	1417	1539	1577	1765.71	1693.79	1607.05	1471.46	1563.68	1538.28	cndp2	carnosine dipeptidase 2
ENSDARG00000003934	145.221	-0.368639	0.169315	-2.17724	0.0294626	1	169	142	146	107	120	127	177.622	144.716	139.246	111.113	121.924	123.882	nxnl2	nucleoredoxin like 2
ENSDARG00000003938	1290.77	0.0963335	0.114556	0.840927	0.400389	1	1274	1082	1287	1373	1165	1346	1339	1102.69	1227.46	1425.77	1183.68	1312.95	rpa1	replication protein A1
ENSDARG00000003940	728.729	0.0244423	0.139063	0.175764	0.860479	1	708	770	736	717	835	693	744.122	784.726	701.952	744.558	848.388	675.986	mtfr1l	mitochondrial fission regulator 1-like
ENSDARG00000003941	555.629	0.0268756	0.188799	0.14235	0.886803	1	567	646	535	605	644	528	595.928	658.355	510.251	628.253	654.326	515.037	rrs1	ribosome biogenesis regulator 1 homolog
ENSDARG00000003944	3.69905	-0.0140754	0.959228	-0.0146736	0.988293	1	3	3	2	1	1	6	3.15306	3.05737	1.90748	1.03843	1.01603	5.85269	nmur1b	neuromedin U receptor 1b
ENSDARG00000003952	11652.9	0.0464555	0.0752093	0.617683	0.536784	1	10893	11627	11933	11889	11950	11612	11448.8	11849.4	11381	12346	12141.6	11326.9	pfn2	profilin 2
ENSDARG00000003961	277.924	0.0589218	0.130495	0.451524	0.651612	1	320	301	321	334	342	302	336.326	306.757	306.15	346.837	347.484	294.586	parp3	poly (ADP-ribose) polymerase family, member 3
ENSDARG00000003963	720.065	0.0215666	0.11215	0.192301	0.847506	1	600	691	799	699	756	652	630.612	704.215	762.038	725.866	768.122	635.993	traf4a	tnf receptor-associated factor 4a
ENSDARG00000003965	37.126	0.0982038	0.292912	0.335267	0.737424	1	49	31	31	44	33	42	51.5	31.5929	29.5659	45.6911	33.5291	40.9689	tlx1	T cell leukemia homeobox 1
ENSDARG00000003968	0.894245	-0.00483849	1.94719	-0.00248485	0.998017	1	0	1	1	0	0	2	0	1.01912	0.953739	0	0	1.9509	larp6b	La ribonucleoprotein 6, translational regulator b
ENSDARG00000003970	99.433	0.274179	0.25634	1.06959	0.284804	1	72	107	110	85	138	125	75.6734	109.046	104.911	88.267	140.213	121.931	trim35-13	tripartite motif containing 35-13
ENSDARG00000003971	367.439	-0.0955236	0.135768	-0.70358	0.481694	1	338	373	418	329	336	388	355.245	380.134	398.663	341.645	341.387	378.474	isl2a	ISL LIM homeobox 2a
ENSDARG00000003973	164.925	-0.144872	0.267419	-0.541743	0.587996	1	121	168	197	98	130	211	127.173	171.213	187.887	101.767	132.084	205.82	chordc1a	cysteine and histidine-rich domain (CHORD) containing 1a
ENSDARG00000003974	439.392	0.060179	0.12371	0.486451	0.626647	1	387	351	431	351	421	444	406.745	357.713	411.062	364.491	427.75	433.099	spoplb	speckle type BTB/POZ protein like b
ENSDARG00000003977	340.855	-0.237117	0.224931	-1.05417	0.291803	1	344	333	348	274	302	292	361.551	339.369	331.901	284.531	306.842	284.831	zgc:153896	zgc:153896
ENSDARG00000003984	623.29	0.108617	0.111778	0.97172	0.33119	1	552	564	668	579	640	698	580.163	574.786	637.098	601.254	650.262	680.863	si:dkey-175g6.5	si:dkey-175g6.5
ENSDARG00000003989	147.103	0.119831	0.35064	0.34175	0.732539	1	77	209	111	76	173	184	80.9285	212.997	105.865	78.9211	175.774	179.483	crhr1	corticotropin releasing hormone receptor 1
ENSDARG00000003991	595.157	-0.0894998	0.168983	-0.529637	0.596364	1	664	586	689	573	491	759	697.877	597.207	657.126	595.023	498.873	740.366	fhl2b	four and a half LIM domains 2b
ENSDARG00000003994	300.912	-0.0821679	0.138534	-0.593122	0.553099	1	258	307	340	262	324	264	271.163	312.871	324.271	272.07	329.195	257.519	syt9a	synaptotagmin IXa
ENSDARG00000003998	334.478	-0.0197092	0.153134	-0.128706	0.897591	1	273	379	353	286	357	345	286.928	386.248	336.67	296.992	362.724	336.53	phyhipla	phytanoyl-CoA 2-hydroxylase interacting protein-like a
ENSDARG00000004015	116.129	0.0940067	0.198469	0.47366	0.635742	1	127	102	124	135	104	137	133.48	103.951	118.264	140.189	105.668	133.637	adcyap1a	adenylate cyclase activating polypeptide 1a
ENSDARG00000004017	368.776	-0.0775337	0.144932	-0.534966	0.592673	1	401	368	410	343	393	379	421.459	375.038	391.033	356.183	399.301	369.695	spag1a	sperm associated antigen 1a
ENSDARG00000004018	72.9351	0.450861	0.238055	1.89394	0.0582327	1	59	56	55	75	79	78	62.0102	57.071	52.4557	77.8826	80.2667	76.085	si:ch211-236h17.3	si:ch211-236h17.3
ENSDARG00000004023	994.227	0.00187327	0.126626	0.0147937	0.988197	1	868	992	1055	873	979	1058	912.285	1010.97	1006.2	906.554	994.697	1032.02	isl1	ISL LIM homeobox 1
ENSDARG00000004034	2821.96	0.0164158	0.100994	0.162542	0.870879	1	2938	2704	2841	2971	2779	2811	3087.9	2755.71	2709.57	3085.19	2823.56	2741.99	arhgdig	Rho GDP dissociation inhibitor (GDI) gamma
ENSDARG00000004037	432.497	0.107138	0.135132	0.792837	0.427873	1	442	401	401	497	412	428	464.551	408.669	382.449	516.102	418.606	417.492	cog2	component of oligomeric golgi complex 2
ENSDARG00000004046	293.372	0.128116	0.125419	1.0215	0.307016	1	258	285	353	322	303	349	271.163	290.451	336.67	334.376	307.858	340.432	phf6	PHD finger protein 6
ENSDARG00000004049	484.013	-0.148507	0.160835	-0.923351	0.355825	1	376	497	525	343	459	454	395.183	506.505	500.713	356.183	466.36	442.854	marcksa	myristoylated alanine-rich protein kinase C substrate a
ENSDARG00000004051	59.2447	-0.139193	0.257588	-0.54037	0.588942	1	64	69	51	50	70	47	67.2653	70.3196	48.6407	51.9217	71.1224	45.8461	cyp7a1b	cytochrome P450, family 7, subfamily A, polypeptide 1b
ENSDARG00000004055	530.198	0.124294	0.11709	1.06153	0.288449	1	507	442	503	557	500	521	532.867	450.453	479.731	578.408	508.017	508.209	uhrf1bp1l	UHRF1 binding protein 1-like
ENSDARG00000004059	75.7573	-0.294632	0.226641	-1.3	0.193603	1	70	85	76	49	76	63	73.5714	86.6256	72.4842	50.8833	77.2186	61.4533	galk2	galactokinase 2
ENSDARG00000004060	3505.09	-0.0391638	0.165665	-0.236403	0.81312	1	3245	3421	3772	3063	3771	3282	3410.56	3486.43	3597.51	3180.73	3831.46	3201.42	bhlhe40	basic helix-loop-helix family, member e40
ENSDARG00000004074	552.124	0.000707038	0.124868	0.00566227	0.995482	1	507	618	520	531	537	576	532.867	629.819	495.944	551.409	545.61	561.859	bach2b	BTB and CNC homology 1, basic leucine zipper transcription factor 2b
ENSDARG00000004078	1254.68	0.114797	0.157893	0.727057	0.467191	1	1453	1147	1229	1585	1209	1347	1527.13	1168.94	1172.15	1645.92	1228.39	1313.93	acsl4a	acyl-CoA synthetase long chain family member 4a
ENSDARG00000004082	166.193	0.0605992	0.174541	0.347192	0.728447	1	169	141	125	159	143	152	177.622	143.697	119.217	165.111	145.293	148.268	cx39.9	connexin 39.9
ENSDARG00000004094	1636.17	0.0978791	0.126898	0.771321	0.440517	1	1732	1434	1548	1748	1658	1632	1820.37	1461.43	1476.39	1815.18	1684.58	1591.93	acsbg2	acyl-CoA synthetase bubblegum family member 2
ENSDARG00000004105	477.232	-0.0188003	0.126309	-0.148844	0.881677	1	408	512	487	435	451	499	428.816	521.792	464.471	451.719	458.231	486.749	tie1	tyrosine kinase with immunoglobulin-like and EGF-like domains 1
ENSDARG00000004109	0.896542	0	2.17051	0	1	1	0	0	0	0	0	0	0	0	0	0	0	0
ENSDARG00000004111	29.1594	0.0042443	0.406096	0.0104515	0.991661	1	13	20	15	15	18	15	13.6633	20.3825	14.3061	15.5765	18.2886	14.6317	esr1	estrogen receptor 1
ENSDARG00000004114	108.608	0.0907127	0.161882	0.560363	0.575232	1	104	104	118	112	115	119	109.306	105.989	112.541	116.305	116.844	116.078	tti1	TELO2 interacting protein 1
ENSDARG00000004115	302.561	0.0174377	0.135198	0.128979	0.897374	1	209	248	211	225	217	233	219.663	252.743	201.239	233.648	220.479	227.28	mgat4b	alpha-1,3-mannosyl-glycoprotein 4-beta-N-acetylglucosaminyltransferase B
ENSDARG00000004130	70.3135	-0.354251	0.295921	-1.19711	0.231263	1	103	56	76	65	56	63	108.255	57.071	72.4842	67.4983	56.8979	61.4533	mvk	mevalonate kinase
ENSDARG00000004131	83.4888	0.13296	0.232377	0.572176	0.567203	1	88	65	89	82	81	102	92.4897	66.2431	84.8828	85.1517	82.2988	99.4958	rttn	rotatin
ENSDARG00000004132	1153.29	0.00734694	0.101017	0.0727295	0.942021	1	1015	1097	1206	1039	1092	1193	1066.79	1117.98	1150.21	1078.93	1109.51	1163.71	usp19	ubiquitin specific peptidase 19
ENSDARG00000004141	539.334	-0.298393	0.188719	-1.58115	0.113843	1	607	503	602	437	440	514	637.969	512.62	574.151	453.796	447.055	501.381	zgc:92630	zgc:92630
ENSDARG00000004150	192.734	0.0290748	0.163737	0.17757	0.85906	1	162	176	218	167	218	179	170.265	179.366	207.915	173.419	221.495	174.605	grm2a	glutamate receptor, metabotropic 2a
ENSDARG00000004151	198.415	-0.139504	0.147543	-0.945512	0.344398	1	179	202	170	153	168	179	188.133	205.863	162.136	158.881	170.694	174.605	rab23	RAB23, member RAS oncogene family
ENSDARG00000004154	93.3337	0.0465091	0.189032	0.246039	0.805652	1	96	103	82	101	91	98	100.898	104.97	78.2066	104.882	92.4591	95.594	orai1b	ORAI calcium release-activated calcium modulator 1b
ENSDARG00000004158	224.031	-0.15498	0.237171	-0.653452	0.513465	1	163	249	266	128	233	246	171.316	253.762	253.695	132.92	236.736	239.96	tmem63c	transmembrane protein 63C
ENSDARG00000004160	572.606	-0.0780067	0.126666	-0.615845	0.537997	1	593	552	569	580	536	503	623.255	562.557	542.678	602.292	544.594	490.651	reep3b	receptor accessory protein 3b
ENSDARG00000004161	1433.05	-0.0216074	0.0959338	-0.225233	0.821798	1	1436	1305	1424	1436	1329	1326	1509.26	1329.96	1358.12	1491.19	1350.31	1293.45	ik	IK cytokine
ENSDARG00000004167	190.336	-0.0970608	0.300568	-0.322925	0.746752	1	226	142	233	206	146	208	237.53	144.716	222.221	213.918	148.341	202.893	zgc:110366	zgc:110366
ENSDARG00000004169	1375.55	-0.0149618	0.237134	-0.063094	0.949692	1	1542	930	1850	1317	1131	1816	1620.67	947.786	1764.42	1367.62	1149.13	1771.42	stmn1a	stathmin 1a
ENSDARG00000004171	899.96	0.0679372	0.112125	0.605904	0.544579	1	806	802	768	874	817	794	847.122	817.338	732.472	907.592	830.1	774.506	rabac1	Rab acceptor 1 (prenylated)
ENSDARG00000004173	3096.25	-0.0292774	0.0894705	-0.327229	0.743494	1	2979	2723	3252	2977	2789	2975	3130.99	2775.08	3101.56	3091.42	2833.72	2901.96	copa	coatomer protein complex, subunit alpha
ENSDARG00000004174	4130.77	-0.0218907	0.0746781	-0.293135	0.769419	1	3880	3860	4481	3799	4020	4174	4077.96	3933.82	4273.71	3945.01	4084.46	4071.52	cnot1	CCR4-NOT transcription complex, subunit 1
ENSDARG00000004176	68.486	-0.157782	0.229961	-0.686126	0.492634	1	65	64	89	69	67	58	68.3163	65.224	84.8828	71.652	68.0743	56.576	ulk4	unc-51 like kinase 4
ENSDARG00000004177	516.733	0.08771	0.163562	0.536249	0.591787	1	551	420	580	586	431	627	579.112	428.032	553.169	608.523	437.911	611.606	fam169ab	family with sequence similarity 169 member Ab
ENSDARG00000004184	451.485	0.0234655	0.189775	0.123649	0.901593	1	309	481	498	321	442	542	324.765	490.199	474.962	333.338	449.087	528.693	nf1b	neurofibromin 1b
ENSDARG00000004187	458.449	-0.111264	0.498527	-0.223185	0.823391	1	301	544	386	240	609	286	316.357	554.404	368.143	249.224	618.765	278.978	zgc:122979	zgc:122979
ENSDARG00000004189	1658.86	0.0692259	0.117226	0.590532	0.554834	1	1449	1648	1723	1472	1850	1718	1522.93	1679.52	1643.29	1528.58	1879.66	1675.82	cbx1a	chromobox homolog 1a (HP1 beta homolog Drosophila)
ENSDARG00000004196	1447.61	0.0275988	0.0978985	0.281912	0.778011	1	1425	1395	1327	1439	1433	1348	1497.7	1421.68	1265.61	1494.31	1455.98	1314.91	tnfsf10l	TNF superfamily member 10, like
ENSDARG00000004199	115.738	0.174619	0.292833	0.596311	0.550967	1	109	128	119	119	146	136	114.561	130.448	113.495	123.574	148.341	132.661	spam1	sperm adhesion molecule 1
ENSDARG00000004204	32.8886	-0.495701	0.320907	-1.54469	0.122422	1	29	39	41	21	28	28	30.4796	39.7459	39.1033	21.8071	28.449	27.3126	efhc2	EF-hand domain (C-terminal) containing 2
ENSDARG00000004211	524.301	-0.00912158	0.100473	-0.0907867	0.927662	1	480	526	510	462	503	539	504.49	536.06	486.407	479.757	511.065	525.767	ccdc106a	coiled-coil domain containing 106a
ENSDARG00000004218	559.895	0.104678	0.135382	0.773201	0.439403	1	500	521	479	575	525	509	525.51	530.964	456.841	597.1	533.418	496.503	rnd1b	Rho family GTPase 1b
ENSDARG00000004219	86.4826	-0.328901	0.244523	-1.34507	0.178602	1	79	106	102	67	70	91	83.0306	108.027	97.2814	69.5751	71.1224	88.7659	slc6a3	solute carrier family 6 member 3
ENSDARG00000004227	298.06	0.0939658	0.166974	0.562757	0.5736	1	237	316	301	261	316	332	249.092	322.043	287.076	271.032	321.067	323.849	pde3a	phosphodiesterase 3A, cGMP-inhibited
ENSDARG00000004232	371.134	-0.0183161	0.139237	-0.131546	0.895343	1	384	365	411	313	412	419	403.592	371.981	391.987	325.03	418.606	408.713	dlb	deltaB
ENSDARG00000004243	44.2316	-0.0413968	0.329978	-0.125454	0.900165	1	31	32	36	22	40	34	32.5816	32.612	34.3346	22.8456	40.6414	33.1653	asic4b	acid-sensing (proton-gated) ion channel family member 4b
ENSDARG00000004246	1756.13	0.0416495	0.0927205	0.449194	0.653292	1	1771	1773	1689	1746	1898	1734	1861.36	1806.91	1610.87	1813.11	1928.43	1691.43	slit2	slit homolog 2 (Drosophila)
ENSDARG00000004251	423.07	-0.170977	0.248854	-0.687059	0.492046	1	523	269	415	415	279	378	549.683	274.145	395.802	430.951	283.473	368.72	dhfr	dihydrofolate reductase
ENSDARG00000004256	24.9509	-0.0910045	0.376524	-0.241697	0.809015	1	27	36	19	34	18	25	28.3775	36.6885	18.121	35.3068	18.2886	24.3862	wnt11f2	wnt 11, family member 2
ENSDARG00000004260	70.9057	-0.238917	0.249851	-0.956237	0.338952	1	45	77	85	52	67	55	47.2959	78.4726	81.0678	53.9986	68.0743	53.6497	cul5b	cullin 5b
ENSDARG00000004261	2508.74	0.0169813	0.156812	0.108291	0.913765	1	2754	2536	2563	2843	2629	2454	2894.51	2584.5	2444.43	2952.27	2671.15	2393.75	tmed9	transmembrane p24 trafficking protein 9
ENSDARG00000004262	78.5058	0.0121832	0.296676	0.0410657	0.967243	1	109	63	91	121	68	75	114.561	64.2049	86.7903	125.651	69.0903	73.1587	cyp46a1.2	cytochrome P450, family 46, subfamily A, polypeptide 1, tandem duplicate 2
ENSDARG00000004270	1067.42	0.0316303	0.131326	0.240854	0.809668	1	971	1035	1094	1089	1011	1056	1020.54	1054.79	1043.39	1130.86	1027.21	1030.07	atl3	atlastin 3
ENSDARG00000004274	62.4339	-0.0165024	0.256338	-0.0643774	0.94867	1	63	51	73	59	65	60	66.2142	51.9754	69.623	61.2677	66.0422	58.5269	zgc:112496	zgc:112496
ENSDARG00000004280	704.82	-0.0177734	0.107677	-0.165063	0.868895	1	768	665	737	661	714	767	807.183	677.718	702.906	686.406	725.448	748.169	seh1l	SEH1-like (S. cerevisiae)
ENSDARG00000004282	224.93	0.0596139	0.159499	0.373757	0.708585	1	208	208	227	235	198	235	218.612	211.978	216.499	244.032	201.175	229.23	zgc:77375	zgc:77375
ENSDARG00000004291	382.271	-0.088167	0.206015	-0.427965	0.668677	1	282	395	454	272	366	421	296.388	402.554	432.998	282.454	371.868	410.664	hecw1b	HECT, C2 and WW domain containing E3 ubiquitin protein ligase 1b
ENSDARG00000004296	1279.57	0.0303909	0.123172	0.246736	0.805113	1	1298	1253	1605	1453	1271	1498	1364.22	1276.96	1530.75	1508.85	1291.38	1461.22	ambp	alpha-1-microglobulin/bikunin precursor
ENSDARG00000004297	1620.72	0.0287719	0.138233	0.208141	0.835119	1	1205	1739	1771	1402	1745	1635	1266.48	1772.26	1689.07	1455.89	1772.98	1594.86	irf2bpl	interferon regulatory factor 2 binding protein-like
ENSDARG00000004301	174.331	0.144502	0.175573	0.823031	0.410491	1	138	187	165	190	186	163	145.041	190.576	157.367	197.303	188.982	158.998	rhogb	ras homolog family member Gb
ENSDARG00000004302	273.887	-0.0706808	0.182016	-0.388322	0.697778	1	225	267	318	207	272	289	236.479	272.106	303.289	214.956	276.361	281.905	slc45a1	solute carrier family 45 member 1
ENSDARG00000004305	267.78	-0.0638936	0.176704	-0.361585	0.717662	1	208	237	338	245	227	271	218.612	241.533	322.364	254.417	230.64	264.347	vangl1	VANGL planar cell polarity protein 1
ENSDARG00000004306	239.378	-0.155739	0.147009	-1.05938	0.289425	1	254	245	244	239	188	239	266.959	249.686	232.712	248.186	191.014	233.132	klhl18	kelch-like family member 18
ENSDARG00000004307	173.382	0.00847878	0.194589	0.0435727	0.965245	1	148	193	157	175	180	144	155.551	196.691	149.737	181.726	182.886	140.465	lypd6	LY6/PLAUR domain containing 6
ENSDARG00000004308	234.57	0.182872	0.131514	1.39052	0.164372	1	225	221	213	235	261	251	236.479	225.227	203.146	244.032	265.185	244.838	fam8a1b	family with sequence similarity 8 member A1b
ENSDARG00000004311	165.502	0.0483536	0.200244	0.241474	0.809188	1	172	170	170	202	177	148	180.775	173.251	162.136	209.764	179.838	144.366	ldlrap1a	low density lipoprotein receptor adaptor protein 1a
ENSDARG00000004318	296.602	-0.092658	0.160929	-0.575768	0.564772	1	340	339	328	325	351	265	357.347	345.483	312.827	337.491	356.628	258.494	cbwd	COBW domain containing
ENSDARG00000004322	74.0711	-0.129486	0.25216	-0.513509	0.607595	1	88	60	86	79	69	65	92.4897	61.1475	82.0216	82.0364	70.1063	63.4042	ush1ga	Usher syndrome 1Ga (autosomal recessive)
ENSDARG00000004325	170.075	0.242498	0.232095	1.04482	0.296104	1	177	144	164	251	150	170	186.031	146.754	156.413	260.647	152.405	165.826	casp9	caspase 9, apoptosis-related cysteine peptidase
ENSDARG00000004328	6.30343	0.87626	0.708228	1.23726	0.215992	1	6	2	4	6	10	6	6.30612	2.03825	3.81496	6.23061	10.1603	5.85269	si:ch1073-284b18.2	si:ch1073-284b18.2
ENSDARG00000004336	486.173	-0.00576067	0.116639	-0.0493888	0.960609	1	460	492	531	453	491	529	483.469	501.409	506.436	470.411	498.873	516.012	exoc4	exocyst complex component 4
ENSDARG00000004343	413.882	0.0551803	0.143252	0.385198	0.70009	1	446	384	437	458	446	408	468.755	391.344	416.784	475.603	453.151	397.983	nelfe	negative elongation factor complex member E
ENSDARG00000004358	869.322	-0.0122433	0.173173	-0.0706999	0.943637	1	817	692	957	888	737	805	858.683	705.234	912.729	922.13	748.817	785.236	gnb3a	guanine nucleotide binding protein (G protein), beta polypeptide 3a
ENSDARG00000004363	383.184	-0.00159114	0.114397	-0.0139089	0.988903	1	398	391	405	395	421	373	418.306	398.478	386.264	410.182	427.75	363.842	lhfpl6	LHFPL tetraspan subfamily member 6
ENSDARG00000004372	569.327	0.0562944	0.141698	0.397285	0.691158	1	532	581	502	612	551	512	559.143	592.112	478.777	635.522	559.835	499.43	fmnl3	formin-like 3
ENSDARG00000004377	879.974	-0.0902184	0.165646	-0.544645	0.585998	1	799	979	986	749	1010	826	839.765	997.723	940.387	777.788	1026.19	805.721	ppp1r13ba	protein phosphatase 1, regulatory subunit 13Ba
ENSDARG00000004378	494.041	0.0499829	0.144482	0.345945	0.729384	1	508	434	434	502	468	453	533.918	442.3	413.923	521.294	475.504	441.878	yrk	Yes-related kinase
ENSDARG00000004386	1032.12	0.0469951	0.117721	0.399209	0.689739	1	918	958	1059	971	987	1064	964.836	976.322	1010.01	1008.32	1002.83	1037.88	si:dkey-153k10.9	si:dkey-153k10.9
ENSDARG00000004392	161.539	-0.152197	0.180759	-0.841985	0.399797	1	194	134	184	162	127	171	203.898	136.563	175.488	168.226	129.036	166.802	hdr	hematopoietic death receptor
ENSDARG00000004396	105.659	-0.178717	0.278617	-0.641441	0.521236	1	107	67	108	101	62	85	112.459	68.2814	103.004	104.882	62.9941	82.9132	b3gnt5b	UDP-GlcNAc:betaGal beta-1,3-N-acetylglucosaminyltransferase 5b
ENSDARG00000004402	599.46	0.0580427	0.0996998	0.582175	0.560449	1	507	512	637	553	559	604	532.867	521.792	607.532	574.255	567.963	589.171	elovl6	ELOVL fatty acid elongase 6
ENSDARG00000004405	109.603	-0.0811926	0.593217	-0.136868	0.891135	1	132	62	165	137	57	143	138.735	63.1857	157.367	142.266	57.9139	139.489	snx10a	sorting nexin 10a
ENSDARG00000004406	238.252	-0.0266491	0.173547	-0.153556	0.87796	1	233	245	213	246	220	211	244.888	249.686	203.146	255.455	223.527	205.82	spra	sepiapterin reductase a
ENSDARG00000004415	2462.31	-0.00570371	0.106174	-0.0537205	0.957158	1	2598	2361	2422	2533	2451	2354	2730.55	2406.15	2309.96	2630.36	2490.3	2296.21	tcf7l2	transcription factor 7 like 2
ENSDARG00000004427	355.732	-0.12421	0.168563	-0.736875	0.461199	1	399	365	366	344	395	295	419.357	371.981	349.069	357.222	401.333	287.757	dpy30	dpy-30 histone methyltransferase complex regulatory subunit
ENSDARG00000004433	37.3508	-0.0388275	0.302697	-0.128272	0.897934	1	43	39	44	56	29	37	45.1939	39.7459	41.9645	58.1524	29.465	36.0916	btk	Bruton agammaglobulinemia tyrosine kinase
ENSDARG00000004436	134.051	0.138189	0.201333	0.686371	0.492479	1	130	134	103	124	157	123	136.633	136.563	98.2352	128.766	159.517	119.98	fam92a1	family with sequence similarity 92 member A1
ENSDARG00000004445	399.723	0.0687957	0.149366	0.460585	0.645096	1	373	392	394	374	399	441	392.03	399.497	375.773	388.375	405.398	430.173	grm5a	glutamate receptor, metabotropic 5a
ENSDARG00000004447	70.3476	0.471048	0.235088	2.00371	0.0451007	1	60	61	49	94	75	66	63.0612	62.1666	46.7332	97.6129	76.2026	64.3796	aplnr2	apelin receptor 2
ENSDARG00000004451	223.699	0.0176309	0.1477	0.11937	0.904983	1	208	194	248	233	224	197	218.612	197.71	236.527	241.955	227.592	192.163	tnfrsfa	tumor necrosis factor receptor superfamily, member a
ENSDARG00000004452	3786.23	0.0342256	0.114649	0.298525	0.765303	1	3646	3306	3788	3893	3441	3624	3832.02	3369.23	3612.76	4042.63	3496.17	3535.03	tardbpl	TAR DNA binding protein, like
ENSDARG00000004455	118.471	-0.0399197	0.270401	-0.147632	0.882633	1	129	139	91	102	146	102	135.582	141.658	86.7903	105.92	148.341	99.4958	p2rx5	purinergic receptor P2X, ligand-gated ion channel, 5
ENSDARG00000004459	38.7756	-0.537498	0.30452	-1.76507	0.0775523	1	51	31	47	22	26	41	53.602	31.5929	44.8258	22.8456	26.4169	39.9934	unc119.2	unc-119 lipid binding chaperone B homolog 2
ENSDARG00000004460	255.359	-0.0120541	0.171706	-0.0702018	0.944033	1	278	233	283	260	266	259	292.184	237.456	269.908	269.993	270.265	252.641	desi2	desumoylating isopeptidase 2
ENSDARG00000004470	1276.69	0.0404309	0.131705	0.30698	0.758858	1	1316	1051	1293	1302	1164	1289	1383.14	1071.1	1233.19	1352.04	1182.66	1257.35	prkcsh	protein kinase C substrate 80K-H
ENSDARG00000004472	249.047	-0.0794177	0.16508	-0.481087	0.630454	1	224	278	252	192	288	232	235.428	283.317	240.342	199.38	292.618	226.304	atat1	alpha tubulin acetyltransferase 1
ENSDARG00000004473	109.795	-0.282479	0.20072	-1.40733	0.15933	1	115	83	129	85	81	102	120.867	84.5874	123.032	88.267	82.2988	99.4958	tbx21	T-box transcription factor 21
ENSDARG00000004492	190.907	-0.116822	0.16352	-0.714423	0.474966	1	158	219	228	178	182	195	166.061	223.188	217.453	184.841	184.918	190.213	pcyt1ab	phosphate cytidylyltransferase 1, choline, alpha b
ENSDARG00000004497	225.272	0.27334	0.197664	1.38285	0.166712	1	189	284	191	270	312	218	198.643	289.431	182.164	280.377	317.003	212.648	tspan33a	tetraspanin 33a
ENSDARG00000004498	20.3565	0.32544	0.418724	0.77722	0.437029	1	21	19	16	21	34	15	22.0714	19.3634	15.2598	21.8071	34.5452	14.6317	xkr8.1	XK, Kell blood group complex subunit-related family, member 8, tandem duplicate 1
ENSDARG00000004502	153.447	-0.0205705	0.197254	-0.104284	0.916944	1	109	161	168	121	142	167	114.561	164.079	160.228	125.651	144.277	162.9	rcor3	REST corepressor 3
ENSDARG00000004517	1160.07	0.102379	0.174869	0.585462	0.558237	1	1098	1551	1142	1294	1606	1158	1154.02	1580.66	1089.17	1343.73	1631.75	1129.57	ppat	phosphoribosyl pyrophosphate amidotransferase
ENSDARG00000004525	375.529	0.0617053	0.163174	0.378156	0.705315	1	383	383	358	453	345	372	402.541	390.325	341.439	470.411	350.532	362.867	zgc:63882	zgc:63882
ENSDARG00000004527	285.915	-0.152534	0.182057	-0.837833	0.402124	1	382	350	279	312	312	287	401.49	356.694	266.093	323.992	317.003	279.954	pin4	protein (peptidylprolyl cis/trans isomerase) NIMA-interacting, 4 (parvulin)
ENSDARG00000004529	20.9987	0.209697	0.365484	0.573751	0.566136	1	22	19	17	25	20	22	23.1224	19.3634	16.2136	25.9609	20.3207	21.4599	zgc:173742	zgc:173742
ENSDARG00000004537	1957.63	0.080455	0.23052	0.349014	0.727078	1	1284	2111	1960	1250	2001	2406	1349.51	2151.37	1869.33	1298.04	2033.08	2346.93	kmt2a	lysine (K)-specific methyltransferase 2A
ENSDARG00000004539	576.774	0.313847	0.652291	0.481146	0.630412	1	447	483	422	924	414	324	469.806	492.237	402.478	959.514	420.638	316.045	ptgs2a	prostaglandin-endoperoxide synthase 2a
ENSDARG00000004561	43.7826	-0.016923	0.345744	-0.0489465	0.960962	1	27	54	33	23	39	51	28.3775	55.0327	31.4734	23.884	39.6253	49.7479	prkcg	protein kinase C, gamma
ENSDARG00000004574	140.084	0.0610053	0.209683	0.290941	0.771096	1	109	182	132	147	145	148	114.561	185.481	125.894	152.65	147.325	144.366	gtf3c2	general transcription factor IIIC, polypeptide 2, beta
ENSDARG00000004576	189.577	0.0417113	0.198219	0.21043	0.833332	1	201	128	206	200	144	205	211.255	130.448	196.47	207.687	146.309	199.967	plk4	polo-like kinase 4 (Drosophila)
ENSDARG00000004577	142.837	0.011427	0.172814	0.0661227	0.94728	1	119	143	155	130	162	126	125.071	145.735	147.83	134.997	164.598	122.907	zgc:194665	zgc:194665
ENSDARG00000004580	549.698	0.0470974	0.0953712	0.493832	0.621424	1	488	548	570	530	542	582	512.898	558.48	543.631	550.371	550.69	567.711	nmnat2	nicotinamide nucleotide adenylyltransferase 2
ENSDARG00000004581	1021.68	0.068794	0.0851857	0.807578	0.419334	1	982	1012	1012	969	1049	1131	1032.1	1031.35	965.184	1006.24	1065.82	1103.23	sel1l	SEL1L adaptor subunit of ERAD E3 ubiquitin ligase
ENSDARG00000004586	45.6843	-0.0767188	0.275145	-0.278831	0.780374	1	34	50	54	40	50	40	35.7347	50.9562	51.5019	41.5374	50.8017	39.018	ntrk1	neurotrophic tyrosine kinase, receptor, type 1
ENSDARG00000004587	507.401	0.0115733	0.136338	0.084887	0.932351	1	504	450	533	549	445	499	529.714	458.606	508.343	570.101	452.135	486.749	kat5a	K(lysine) acetyltransferase 5a
ENSDARG00000004588	3897.29	0.0728778	0.0925184	0.787711	0.430866	1	3436	3603	4289	3833	3713	4317	3611.3	3671.91	4090.59	3980.32	3772.53	4211.01	sox4a	SRY-box transcription factor 4a
ENSDARG00000004592	207.071	-0.131735	0.151446	-0.869844	0.384385	1	203	217	213	171	197	209	213.357	221.15	203.146	177.572	200.159	203.869	gpr22a	G protein-coupled receptor 22a
ENSDARG00000004594	341.268	0.113606	0.1171	0.970156	0.331969	1	304	342	364	356	377	355	319.51	348.541	347.161	369.683	383.045	346.284	znf800a	zinc finger protein 800a
ENSDARG00000004597	107.196	0.636983	0.437731	1.45519	0.145616	1	43	117	75	51	138	178	45.1939	119.238	71.5305	52.9602	140.213	173.63	lrrc4ba	leucine rich repeat containing 4Ba
ENSDARG00000004598	6.41968	0.222123	0.979063	0.226874	0.820522	1	4	0	2	2	3	2	4.20408	0	1.90748	2.07687	3.0481	1.9509	or102-2	odorant receptor, family C, subfamily 102, member 2
ENSDARG00000004616	269.908	0.008046	0.124696	0.0645247	0.948552	1	274	259	307	283	256	303	287.979	263.953	292.798	293.877	260.105	295.561	mtmr2	myotubularin related protein 2
ENSDARG00000004618	124.64	0.286008	0.232849	1.2283	0.219335	1	124	110	114	186	123	113	130.326	112.104	108.726	193.149	124.972	110.226	stx2a	syntaxin 2a
ENSDARG00000004621	6133.65	0.0214964	0.080839	0.265917	0.790303	1	5461	5906	5974	5459	6040	6061	5739.62	6018.95	5697.64	5668.82	6136.85	5912.2	gpm6ab	glycoprotein M6Ab
ENSDARG00000004627	69.1372	0.0162006	0.237619	0.0681792	0.945643	1	75	55	64	69	58	69	78.8265	56.0519	61.0393	71.652	58.93	67.306	panx3	pannexin 3
ENSDARG00000004632	244.445	0.0111421	0.167847	0.0663826	0.947073	1	208	280	279	238	279	252	218.612	285.355	266.093	247.148	283.473	245.813	egln1b	egl-9 family hypoxia-inducible factor 1b
ENSDARG00000004633	65.2465	-0.139747	0.240306	-0.581539	0.560877	1	53	78	78	46	75	68	55.7041	79.4917	74.3917	47.768	76.2026	66.3305	epn3b	epsin 3b
ENSDARG00000004634	408.807	-0.00469367	0.160055	-0.0293254	0.976605	1	330	392	376	271	382	442	346.837	399.497	358.606	281.416	388.125	431.148	osbp	oxysterol binding protein
ENSDARG00000004635	410.507	-0.00585559	0.1223	-0.047879	0.961813	1	389	426	376	403	395	386	408.847	434.147	358.606	418.489	401.333	376.523	epha7	eph receptor A7
ENSDARG00000004636	675.312	-0.00600681	0.1106	-0.0543113	0.956687	1	690	649	821	654	694	796	725.204	661.412	783.02	679.136	705.128	776.457	ccdc9	coiled-coil domain containing 9
ENSDARG00000004643	449.367	-0.0849261	0.164548	-0.516118	0.605772	1	389	460	526	367	367	560	408.847	468.797	501.667	381.106	372.884	546.251	cdhr1a	cadherin-related family member 1a
ENSDARG00000004647	82.1144	0.0962188	0.199589	0.482086	0.629745	1	69	64	91	83	80	75	72.5204	65.224	86.7903	86.1901	81.2827	73.1587	spice1	spindle and centriole associated protein 1
ENSDARG00000004648	47.8267	-0.000842063	0.283745	-0.00296767	0.997632	1	46	61	42	36	64	49	48.3469	62.1666	40.0571	37.3837	65.0262	47.797	kctd16a	potassium channel tetramerization domain containing 16a
ENSDARG00000004658	731.747	0.104266	0.110079	0.947194	0.34354	1	654	713	699	771	701	742	687.367	726.636	666.664	800.633	712.24	723.783	zgc:101810	zgc:101810
ENSDARG00000004672	779.226	-0.0972309	0.0895885	-1.08531	0.277787	1	758	745	867	727	726	754	796.673	759.248	826.892	754.942	737.641	735.488	ptk2ab	protein tyrosine kinase 2ab
ENSDARG00000004680	949.858	0.0679514	0.0960309	0.707599	0.479194	1	941	840	964	944	950	976	989.01	856.065	919.405	980.283	965.232	952.038	dnajb6a	DnaJ heat shock protein family (Hsp40) member B6a
ENSDARG00000004687	562.482	-0.0479289	0.109699	-0.436913	0.662175	1	557	545	588	524	537	570	585.418	555.423	560.799	544.14	545.61	556.006	acaa1	acetyl-CoA acyltransferase 1
ENSDARG00000004692	415.511	0.0616364	0.173354	0.355552	0.722176	1	335	458	483	383	444	499	352.092	466.759	460.656	397.721	451.119	486.749	nabp1a	nucleic acid binding protein 1a
ENSDARG00000004695	163.426	0.010739	0.157062	0.068374	0.945488	1	151	168	145	141	167	159	158.704	171.213	138.292	146.419	169.678	155.096	six4a	SIX homeobox 4a
ENSDARG00000004696	222.787	-0.136833	0.161181	-0.848938	0.395916	1	242	203	324	230	215	250	254.347	206.882	309.012	238.84	218.447	243.862	eefsec	eukaryotic elongation factor, selenocysteine-tRNA-specific
ENSDARG00000004697	225.751	-0.0680158	0.156871	-0.433579	0.664594	1	238	177	244	231	192	203	250.143	180.385	232.712	239.878	195.079	198.016	rxrgb	retinoid X receptor, gamma b
ENSDARG00000004702	579.318	0.052336	0.130132	0.402176	0.687555	1	505	503	632	570	551	570	530.765	512.62	602.763	591.908	559.835	556.006	irf2bp2a	interferon regulatory factor 2 binding protein 2a
ENSDARG00000004706	517.899	-0.0167683	0.116672	-0.143722	0.88572	1	497	477	525	515	490	471	522.357	486.123	500.713	534.794	497.857	459.436	syf2	SYF2 pre-mRNA-splicing factor
ENSDARG00000004712	364.109	-0.0939342	0.114328	-0.82162	0.411293	1	356	405	382	341	344	384	374.163	412.746	364.328	354.106	349.516	374.572	tbr1b	T-box brain transcription factor 1b
ENSDARG00000004713	157.049	0.117957	0.219777	0.536712	0.591466	1	182	156	169	206	187	155	191.286	158.983	161.182	213.918	189.998	151.195	mad2l1	MAD2 mitotic arrest deficient-like 1 (yeast)
ENSDARG00000004714	2009.7	0.0541862	0.0932255	0.581238	0.56108	1	1789	1963	2089	1980	2102	1955	1880.27	2000.54	1992.36	2056.1	2135.7	1907	tcf12	transcription factor 12
ENSDARG00000004721	61.7971	0.069007	0.403747	0.170916	0.864289	1	42	109	50	45	101	65	44.1428	111.085	47.687	46.7296	102.619	63.4042	mpp5b	membrane protein, palmitoylated 5b (MAGUK p55 subfamily member 5)
ENSDARG00000004724	230.885	0.0581544	0.165325	0.351757	0.725021	1	217	189	189	201	215	203	228.071	192.615	180.257	208.725	218.447	198.016	tcea3	transcription elongation factor A (SII), 3
ENSDARG00000004726	787.886	-0.0596826	0.0862585	-0.691903	0.488998	1	707	769	864	730	753	752	743.071	783.707	824.031	758.058	765.074	733.538	trappc11	trafficking protein particle complex 11
ENSDARG00000004735	5010.01	0.0522844	0.106372	0.491523	0.623056	1	4944	4867	5006	5093	5003	5238	5196.24	4960.08	4774.42	5288.75	5083.22	5109.4	hnrnpub	heterogeneous nuclear ribonucleoprotein Ub
ENSDARG00000004745	414.963	-0.0769457	0.124835	-0.616379	0.537644	1	411	413	376	359	365	414	431.969	420.899	358.606	372.798	370.852	403.836	lmbr1l	limb development membrane protein 1-like
ENSDARG00000004748	2516.9	0.308328	0.246291	1.25189	0.210611	1	2458	2121	1797	2912	2782	2201	2583.41	2161.56	1713.87	3023.92	2826.61	2146.96	zgc:100868	zgc:100868
ENSDARG00000004753	286.559	-0.00718565	0.172405	-0.0416789	0.966755	1	220	326	290	241	270	319	231.224	332.235	276.584	250.263	274.329	311.168	mylkb	myosin light chain kinase b
ENSDARG00000004754	1677.99	0.0145555	0.247365	0.0588421	0.953078	1	1510	1312	2250	1500	1386	2210	1587.04	1337.09	2145.91	1557.65	1408.22	2155.74	hspa4a	heat shock protein 4a
ENSDARG00000004757	22913.3	-0.0672125	0.118494	-0.567223	0.570563	1	22615	21394	27613	22345	21355	24331	23768.8	21803.2	26335.6	23203.8	21697.4	23733.6	ybx1	Y box binding protein 1
ENSDARG00000004763	24.1721	0.519575	0.554782	0.936538	0.348996	1	4	9	6	16	6	5	4.20408	9.17212	5.72244	16.615	6.0962	4.87724
ENSDARG00000004771	343.44	-0.0364152	0.118916	-0.306227	0.759432	1	347	319	397	340	318	375	364.704	325.101	378.635	353.068	323.099	365.793	ankrd10b	ankyrin repeat domain 10b
ENSDARG00000004774	574.124	0.0163667	0.11215	0.145936	0.883972	1	564	573	567	594	590	534	592.775	583.959	540.77	616.83	599.46	520.89	wdr36	WD repeat domain 36
ENSDARG00000004782	2333.15	0.096816	0.155153	0.624003	0.532625	1	2136	2193	1857	2264	2172	2180	2244.98	2234.94	1771.09	2351.02	2206.83	2126.48	fgfr3	fibroblast growth factor receptor 3
ENSDARG00000004785	1146.36	-0.0153347	0.0920208	-0.166644	0.86765	1	1095	1108	1308	1097	1150	1213	1150.87	1129.19	1247.49	1139.16	1168.44	1183.22	cops2	COP9 signalosome subunit 2
ENSDARG00000004789	108.497	-0.0515778	0.654935	-0.0787525	0.937229	1	54	142	128	33	117	163	56.7551	144.716	122.079	34.2684	118.876	158.998	lrp1ba	low density lipoprotein receptor-related protein 1Ba
ENSDARG00000004794	41.9993	-0.335349	0.30231	-1.10929	0.267305	1	41	45	54	39	48	23	43.0918	45.8606	51.5019	40.499	48.7696	22.4353	ccdc146	coiled-coil domain containing 146
ENSDARG00000004796	1233	0.0545332	0.0912642	0.597531	0.550153	1	1228	1283	1209	1308	1267	1281	1290.65	1307.54	1153.07	1358.27	1287.32	1249.55	mgrn1b	mahogunin, ring finger 1b
ENSDARG00000004806	363.902	0.00946755	0.130232	0.0726978	0.942047	1	317	347	376	367	328	347	333.173	353.636	358.606	381.106	333.259	338.481	grwd1	glutamate-rich WD repeat containing 1
ENSDARG00000004823	5.20198	-0.232281	0.757913	-0.306474	0.759244	1	5	7	8	5	3	9	5.2551	7.13387	7.62992	5.19217	3.0481	8.77904	asz1	ankyrin repeat, SAM and basic leucine zipper domain containing 1
ENSDARG00000004830	3603.17	0.0265088	0.0976695	0.271413	0.786073	1	3568	3520	3480	3640	3673	3426	3750.04	3587.32	3319.01	3779.9	3731.89	3341.89	flot2a	flotillin 2a
ENSDARG00000004836	3309.51	-0.000126737	0.0994259	-0.00127469	0.998983	1	2908	3153	3190	2912	3109	3207	3056.37	3213.3	3042.43	3023.92	3158.85	3128.26	dnajc5ab	DnaJ (Hsp40) homolog, subfamily C, member 5ab
ENSDARG00000004840	401.09	-0.0803972	0.123476	-0.651114	0.514973	1	398	381	484	418	342	429	418.306	388.287	461.61	434.066	347.484	418.468	rassf1	Ras association domain family member 1
ENSDARG00000004843	1060.74	0.0607673	0.136793	0.444229	0.656877	1	966	939	1062	1147	920	1013	1015.29	956.958	1012.87	1191.08	934.751	988.13	foxp1a	forkhead box P1a
ENSDARG00000004851	124.493	0.0304015	0.17603	0.172706	0.862882	1	101	108	144	104	114	141	106.153	110.065	137.338	107.997	115.828	137.538	hinfp	histone H4 transcription factor
ENSDARG00000004861	559.765	-0.0355372	0.114197	-0.311191	0.755656	1	503	568	618	486	581	575	528.663	578.863	589.411	504.679	590.316	560.883	esrrga	estrogen-related receptor gamma a
ENSDARG00000004864	0						0	0	0	0	0	0	0	0	0	0	0	0	foxr1	forkhead box R1
ENSDARG00000004866	494.42	0.107073	0.125595	0.852526	0.393922	1	470	432	512	559	431	527	493.979	440.262	488.315	580.485	437.911	514.062	mindy1	MINDY lysine 48 deubiquitinase 1
ENSDARG00000004869	154.902	-0.13477	0.180556	-0.74642	0.455414	1	156	142	170	117	135	174	163.959	144.716	162.136	121.497	137.165	169.728	penka	proenkephalin a
ENSDARG00000004870	1147.21	0.0736172	0.116356	0.63269	0.526936	1	1154	1056	1325	1317	1170	1213	1212.88	1076.2	1263.7	1367.62	1188.76	1183.22	psen1	presenilin 1
ENSDARG00000004871	33.5263	-0.0393749	0.367804	-0.107054	0.914746	1	31	41	34	37	26	40	32.5816	41.7841	32.4271	38.4221	26.4169	39.018	mst1rb	macrophage stimulating 1 receptor b
ENSDARG00000004874	12.8242	-0.299251	0.515428	-0.580587	0.561519	1	10	17	10	15	4	11	10.5102	17.3251	9.53739	15.5765	4.06414	10.7299	spata6l	spermatogenesis associated 6-like
ENSDARG00000004875	340.88	-0.0342789	0.123069	-0.278534	0.780602	1	336	319	371	329	311	359	353.143	325.101	353.837	341.645	315.987	350.186
ENSDARG00000004877	470.844	0.102213	0.117599	0.869162	0.384758	1	381	417	425	453	387	469	400.439	424.975	405.339	470.411	393.205	457.486	rock2b	rho-associated, coiled-coil containing protein kinase 2b
ENSDARG00000004880	221.338	0.0904262	0.174461	0.518317	0.604237	1	166	203	285	216	213	262	174.469	206.882	271.816	224.302	216.415	255.568	acsm3	acyl-CoA synthetase medium chain family member 3
ENSDARG00000004889	149.981	0.00490653	0.190887	0.0257038	0.979494	1	135	114	185	141	127	165	141.888	116.18	176.442	146.419	129.036	160.949	aga	aspartylglucosaminidase
ENSDARG00000004891	1274.7	-0.0241755	0.122278	-0.197709	0.843273	1	1290	1186	1234	1272	1242	1124	1355.82	1208.68	1176.91	1320.89	1261.91	1096.4	pex19	peroxisomal biogenesis factor 19
ENSDARG00000004898	0.901426	-2.42007	2.05752	-1.17621	0.239511	1	1	0	2	0	0	0	1.05102	0	1.90748	0	0	0	zp2l2	zona pellucida glycoprotein 2, like 2
ENSDARG00000004904	504.783	-0.0130058	0.131577	-0.0988454	0.921261	1	461	418	475	439	455	444	484.52	425.994	453.026	455.873	462.295	433.099	gys2	glycogen synthase 2
ENSDARG00000004906	2289.4	-0.0292506	0.15469	-0.189092	0.850021	1	2291	1926	2676	2116	2021	2597	2407.89	1962.83	2552.21	2197.33	2053.4	2533.24	stip1	stress-induced phosphoprotein 1
ENSDARG00000004925	115.128	0.150719	0.180795	0.833649	0.404479	1	115	107	125	120	135	129	120.867	109.046	119.217	124.612	137.165	125.833	immp2l	inner mitochondrial membrane peptidase subunit 2
ENSDARG00000004930	2083.97	0.00138373	0.146614	0.00943789	0.99247	1	1980	2012	1806	2132	1930	1727	2081.02	2050.48	1722.45	2213.94	1960.95	1684.6	lmo7a	LIM domain 7a
ENSDARG00000004931	90.673	0.0395494	0.359565	0.109992	0.912416	1	66	112	71	43	112	102	69.3673	114.142	67.7155	44.6527	113.796	99.4958	slc8a3	solute carrier family 8 member 3
ENSDARG00000004932	400.092	0.040793	0.133979	0.304474	0.760767	1	339	407	392	377	418	371	356.296	414.784	373.866	391.49	424.702	361.892	anos1b	anosmin 1b
ENSDARG00000004937	145.127	0.250189	0.179757	1.39182	0.163978	1	149	143	134	154	163	190	156.602	145.735	127.801	159.919	165.614	185.335	skp2	S-phase kinase-associated protein 2, E3 ubiquitin protein ligase
ENSDARG00000004939	732.727	-0.068887	0.110297	-0.624561	0.532259	1	748	768	792	693	761	741	786.163	782.688	755.362	719.635	773.202	722.808	mtdhb	metadherin b
ENSDARG00000004948	1073.94	-0.0921467	0.120489	-0.764772	0.444407	1	996	1174	1272	990	1071	1155	1046.82	1196.45	1213.16	1028.05	1088.17	1126.64	bccip	BRCA2 and CDKN1A interacting protein
ENSDARG00000004952	3.80512	0.410878	0.856012	0.47999	0.631234	1	4	4	4	4	4	8	4.20408	4.0765	3.81496	4.15374	4.06414	7.80359	rsad2	radical S-adenosyl methionine domain containing 2
ENSDARG00000004953	5.61103	0.0873959	0.702802	0.124354	0.901035	1	3	6	9	4	6	9	3.15306	6.11475	8.58365	4.15374	6.0962	8.77904	mxb	myxovirus (influenza) resistance B
ENSDARG00000004954	57.3952	0.145665	0.265788	0.548048	0.583659	1	54	60	59	78	69	43	56.7551	61.1475	56.2706	80.9979	70.1063	41.9443	grna	granulin a
ENSDARG00000004956	608.766	0.00612432	0.111779	0.0547897	0.956306	1	609	575	617	636	609	557	640.071	585.997	588.457	660.445	618.765	543.325	zmat2	zinc finger, matrin-type 2
ENSDARG00000004964	312.318	-0.216313	0.504703	-0.428595	0.668218	1	305	251	355	248	200	335	320.561	255.8	338.577	257.532	203.207	326.775	cyp4t8	cytochrome P450, family 4, subfamily T, polypeptide 8
ENSDARG00000004979	393.859	0.179254	0.144629	1.2394	0.215196	1	397	460	382	399	526	478	417.255	468.797	364.328	414.336	534.434	466.265	elovl5	ELOVL fatty acid elongase 5
ENSDARG00000004988	1364.04	0.0536853	0.11058	0.485487	0.627331	1	1233	1489	1419	1255	1467	1569	1295.91	1517.48	1353.36	1303.24	1490.52	1530.48	ppp3ca	protein phosphatase 3, catalytic subunit, alpha isozyme
ENSDARG00000005002	120.473	0.0466042	0.176809	0.263585	0.792099	1	100	132	128	124	130	116	105.102	134.524	122.079	128.766	132.084	113.152	brf1b	BRF1 RNA polymerase III transcription initiation factor subunit b
ENSDARG00000005004	151.255	0.185563	0.234377	0.79173	0.428518	1	168	187	175	175	193	235	176.571	190.576	166.904	181.726	196.095	229.23	slc5a12	solute carrier family 5 member 12
ENSDARG00000005010	26.358	-0.131212	0.330509	-0.396998	0.691369	1	24	25	29	19	27	25	25.2245	25.4781	27.6584	19.7303	27.4329	24.3862	si:dkeyp-2e4.8	si:dkeyp-2e4.8
ENSDARG00000005015	867.628	0.0969856	0.124034	0.781927	0.434257	1	868	760	888	942	824	917	912.285	774.535	846.921	978.206	837.212	894.487	tspy	testis specific protein Y-linked
ENSDARG00000005023	1055.43	0.0356512	0.2073	0.171979	0.863454	1	934	889	1173	1058	917	1078	981.653	906.002	1118.74	1098.66	931.703	1051.53	fkbp9	FKBP prolyl isomerase 9
ENSDARG00000005026	1329.66	0.12033	0.105904	1.13622	0.255864	1	1115	1325	1324	1366	1323	1386	1171.89	1350.34	1262.75	1418.5	1344.21	1351.97	tshz1	teashirt zinc finger homeobox 1
ENSDARG00000005034	186.102	-0.0804419	0.152799	-0.526456	0.598571	1	179	194	217	185	203	167	188.133	197.71	206.961	192.11	206.255	162.9	crppa	CDP-L-ribitol pyrophosphorylase A
ENSDARG00000005049	134.557	-0.0644983	0.224572	-0.287205	0.773955	1	141	117	181	127	128	163	148.194	119.238	172.627	131.881	130.052	158.998	rab20	RAB20, member RAS oncogene family
ENSDARG00000005050	17.3013	0.299252	0.549778	0.544315	0.586225	1	2	19	21	16	14	21	2.10204	19.3634	20.0285	16.615	14.2245	20.4844	wnt2ba	wingless-type MMTV integration site family, member 2Ba
ENSDARG00000005057	276.457	-0.0144032	0.155344	-0.0927183	0.926127	1	296	328	268	263	334	286	311.102	334.273	255.602	273.108	339.355	278.978	dimt1l	DIM1 dimethyladenosine transferase 1-like (S. cerevisiae)
ENSDARG00000005058	588.123	0.0476976	0.180047	0.264917	0.791073	1	581	402	696	552	507	669	610.643	409.688	663.803	573.216	515.129	652.575	ncapd2	non-SMC condensin I complex, subunit D2
ENSDARG00000005078	944.99	0.076595	0.17285	0.443129	0.657673	1	1031	786	934	1102	845	947	1083.6	801.032	890.793	1144.36	858.549	923.75	eif4e3	eukaryotic translation initiation factor 4E family member 3
ENSDARG00000005085	389.632	0.0140666	0.174853	0.0804481	0.935881	1	399	399	589	473	430	486	419.357	406.631	561.753	491.18	436.895	474.068	ggctb	gamma-glutamylcyclotransferase b
ENSDARG00000005092	99.3159	0.114621	0.19202	0.596922	0.55056	1	99	84	94	91	84	125	104.051	85.6065	89.6515	94.4976	85.3469	121.931	cep89	centrosomal protein 89
ENSDARG00000005095	152.628	-0.0102225	0.19522	-0.052364	0.958239	1	122	117	175	112	141	156	128.224	119.238	166.904	116.305	143.261	152.17	glcea	glucuronic acid epimerase a
ENSDARG00000005098	166.061	0.00428155	0.289571	0.0147858	0.988203	1	189	106	188	163	121	200	198.643	108.027	179.303	169.265	122.94	195.09	zgc:86764	zgc:86764
ENSDARG00000005104	874.971	0.181301	0.115355	1.57167	0.116026	1	790	833	882	1055	824	949	830.306	848.931	841.198	1095.55	837.212	925.701	limk2	LIM domain kinase 2
ENSDARG00000005108	807.552	0.11463	0.119508	0.959182	0.337467	1	744	728	747	801	771	826	781.959	741.923	712.443	831.786	783.362	805.721	oclna	occludin a
ENSDARG00000005112	3899.46	-0.0719167	0.135193	-0.531957	0.594756	1	3715	4252	4177	3579	3887	4061	3904.54	4333.32	3983.77	3716.56	3949.32	3961.3	cdh17	cadherin 17, LI cadherin (liver-intestine)
ENSDARG00000005115	830.353	0.0616453	0.19241	0.320385	0.748676	1	732	776	847	758	808	885	769.347	790.841	807.817	787.134	820.955	863.272	calub	calumenin b
ENSDARG00000005122	2991.56	0.0577839	0.124049	0.465814	0.641349	1	3011	2898	3149	3291	2898	3211	3164.62	2953.42	3003.33	3417.49	2944.47	3132.17	atp2a2b	ATPase sarcoplasmic/endoplasmic reticulum Ca2+ transporting 2b
ENSDARG00000005126	141.9	-0.0354566	0.268061	-0.13227	0.89477	1	99	134	156	72	138	169	104.051	136.563	148.783	74.7673	140.213	164.851	large1	LARGE xylosyl- and glucuronyltransferase 1
ENSDARG00000005128	241.033	-0.0842994	0.143006	-0.589481	0.555538	1	251	217	280	241	211	251	263.806	221.15	267.047	250.263	214.383	244.838	rnaseh2b	ribonuclease H2, subunit B
ENSDARG00000005134	957.769	0.0487391	0.188838	0.2581	0.79633	1	1095	829	975	1117	940	934	1150.87	844.855	929.896	1159.93	955.072	911.069	psmd11b	proteasome 26S subunit, non-ATPase 11b
ENSDARG00000005139	789.914	0.0264403	0.106201	0.248963	0.803389	1	641	701	753	605	770	753	673.704	714.407	718.166	628.253	782.346	734.513	hhatlb	hedgehog acyltransferase like, b
ENSDARG00000005141	795.904	0.0163944	0.0976982	0.167807	0.866735	1	708	754	798	670	817	793	744.122	768.42	761.084	695.751	830.1	773.531	camkvb	CaM kinase-like vesicle-associated b
ENSDARG00000005150	74.6549	0.163616	0.202555	0.80776	0.419229	1	77	71	70	70	89	85	80.9285	72.3579	66.7618	72.6904	90.427	82.9132	tbx20	T-box transcription factor 20
ENSDARG00000005154	126.067	0.0505543	0.224219	0.225469	0.821615	1	104	149	138	117	130	157	109.306	151.85	131.616	121.497	132.084	153.145	aspa	aspartoacylase
ENSDARG00000005159	320.992	0.0769104	0.138057	0.557092	0.577464	1	309	286	339	323	316	343	324.765	291.47	323.318	335.414	321.067	334.579	cyth3b	cytohesin 3b
ENSDARG00000005162	10316.8	0.0467429	0.0809087	0.577724	0.56345	1	9587	9745	11702	10631	10185	11080	10076.1	9931.37	11160.7	11039.6	10348.3	10808	tpm3	tropomyosin 3
ENSDARG00000005163	260.108	0.0932125	0.188231	0.495202	0.620457	1	189	295	270	220	275	307	198.643	300.642	257.51	228.456	279.409	299.463	efr3a	EFR3 homolog A (S. cerevisiae)
ENSDARG00000005172	495.135	-0.0277197	0.126635	-0.218894	0.826733	1	434	431	510	438	451	454	456.143	439.243	486.407	454.835	458.231	442.854	dynll2b	dynein, light chain, LC8-type 2b
ENSDARG00000005176	196.852	0.151468	0.170115	0.890388	0.373257	1	212	239	219	218	307	217	222.816	243.571	208.869	226.379	311.922	211.672	zgc:101040	zgc:101040
ENSDARG00000005179	432.954	-0.176128	0.227455	-0.774341	0.438729	1	529	567	629	487	498	536	555.989	577.844	599.902	505.718	505.985	522.841	dglucy	D-glutamate cyclase
ENSDARG00000005185	7.38083	-0.0145586	0.722708	-0.0201445	0.983928	1	12	4	3	7	5	7	12.6122	4.0765	2.86122	7.26904	5.08017	6.82814	cpn1	carboxypeptidase N, polypeptide 1
ENSDARG00000005186	896.42	0.0589277	0.0977874	0.602611	0.546768	1	892	887	924	991	882	934	937.51	903.964	881.255	1029.09	896.142	911.069	sp4	sp4 transcription factor
ENSDARG00000005191	10159.9	0.0338076	0.0889095	0.380248	0.703762	1	9788	9103	11453	9853	9786	11314	10287.4	9277.09	10923.2	10231.7	9942.91	11036.2	ahcy	adenosylhomocysteinase
ENSDARG00000005210	387.801	0.00530387	0.124217	0.0426984	0.965942	1	348	398	414	388	365	407	365.755	405.612	394.848	402.913	370.852	397.008	coro2a	coronin, actin binding protein, 2A
ENSDARG00000005216	98.0429	0.0931958	0.265271	0.351322	0.725346	1	88	110	101	84	136	98	92.4897	112.104	96.3277	87.2285	138.181	95.594	zgc:158328	zgc:158328
ENSDARG00000005218	77.3816	0.0312011	0.230346	0.135453	0.892254	1	70	56	93	68	59	96	73.5714	57.071	88.6978	70.6136	59.946	93.6431	wrnip1	WRN helicase interacting protein 1
ENSDARG00000005220	510.587	0.0226232	0.153098	0.14777	0.882524	1	548	500	548	600	508	507	575.959	509.562	522.649	623.061	516.145	494.553	pdcd6	programmed cell death 6
ENSDARG00000005221	483.918	-0.108036	0.16621	-0.649995	0.515696	1	448	433	574	381	480	483	470.857	441.281	547.446	395.644	487.696	471.142	desmb	desmin b
ENSDARG00000005230	2457.71	-0.070027	0.0743651	-0.941665	0.346364	1	2358	2380	2675	2229	2379	2430	2478.3	2425.52	2551.25	2314.67	2417.14	2370.34	ssr2	signal sequence receptor, beta
ENSDARG00000005232	322.221	-0.0662834	0.119394	-0.555167	0.57878	1	278	293	294	277	264	283	292.184	298.604	280.399	287.646	268.233	276.052	ccdc85ca	coiled-coil domain containing 85C, a
ENSDARG00000005236	2882.72	-0.00540854	0.107264	-0.0504228	0.959785	1	2523	2916	3200	2536	2808	3236	2651.72	2971.77	3051.97	2633.47	2853.02	3156.55	srcap	Snf2-related CREBBP activator protein
ENSDARG00000005246	100.168	0.0208359	0.223152	0.0933713	0.925609	1	92	96	123	83	92	140	96.6938	97.836	117.31	86.1901	93.4751	136.563	asb3	ankyrin repeat and SOCS box containing 3
ENSDARG00000005251	435.48	0.0475248	0.116468	0.408052	0.683235	1	424	410	428	441	393	468	445.632	417.841	408.2	457.95	399.301	456.51	rpe	ribulose-5-phosphate-3-epimerase
ENSDARG00000005254	2501.42	0.0244238	0.137058	0.1782	0.858566	1	2645	2988	2607	2716	2869	2786	2779.95	3045.15	2486.4	2820.39	2915	2717.6	kdelr2a	KDEL endoplasmic reticulum protein retention receptor 2a
ENSDARG00000005271	24.1683	0.250529	0.435136	0.575749	0.564785	1	27	14	17	30	17	22	28.3775	14.2677	16.2136	31.153	17.2726	21.4599	zc3h12a	zinc finger CCCH-type containing 12A
ENSDARG00000005274	68.1477	0.0383996	0.309135	0.124216	0.901144	1	67	47	97	78	53	84	70.4183	47.8989	92.5127	80.9979	53.8498	81.9377	rad52	RAD52 homolog, DNA repair protein
ENSDARG00000005284	71.0544	0.0246022	0.227916	0.107944	0.91404	1	52	63	84	57	81	63	54.653	64.2049	80.1141	59.1908	82.2988	61.4533	fbxl15	F-box and leucine-rich repeat protein 15
ENSDARG00000005314	6.1126	0.284996	0.732537	0.389054	0.697236	1	3	6	5	2	10	5	3.15306	6.11475	4.7687	2.07687	10.1603	4.87724	calhm1	calcium homeostasis modulator 1
ENSDARG00000005315	1825.86	0.0185915	0.109818	0.169294	0.865566	1	1718	1766	1837	1827	1797	1747	1805.65	1799.77	1752.02	1897.22	1825.81	1704.11	celf1	cugbp, Elav-like family member 1
ENSDARG00000005318	1013.1	0.078787	0.126679	0.62194	0.533981	1	1067	862	1034	1125	971	1024	1121.44	878.486	986.167	1168.24	986.569	998.86	stam2	signal transducing adaptor molecule (SH3 domain and ITAM motif) 2
ENSDARG00000005320	130.357	0.150266	0.195013	0.770542	0.440978	1	122	157	124	137	182	127	128.224	160.003	118.264	142.266	184.918	123.882	nipsnap1	nipsnap homolog 1 (C. elegans)
ENSDARG00000005327	2.63596	0.682184	1.12674	0.60545	0.54488	1	1	2	2	1	4	3	1.05102	2.03825	1.90748	1.03843	4.06414	2.92635	ftr66	finTRIM family, member 66
ENSDARG00000005332	50.7089	-0.0623035	0.332729	-0.18725	0.851465	1	37	77	43	43	65	42	38.8877	78.4726	41.0108	44.6527	66.0422	40.9689	lipib	lipase, member Ib
ENSDARG00000005335	26.4651	-0.0365769	0.400521	-0.0913232	0.927236	1	16	34	31	14	23	42	16.8163	34.6502	29.5659	14.5381	23.3688	40.9689	slc22a4	solute carrier family 22 member 4
ENSDARG00000005343	220.334	0.110079	0.13504	0.815156	0.414983	1	184	212	242	213	216	257	193.388	216.054	230.805	221.187	219.463	250.69	ccdc85al	coiled-coil domain containing 85A, like
ENSDARG00000005350	960.281	0.0120789	0.0967538	0.124842	0.900649	1	900	887	968	939	869	962	945.918	903.964	923.22	975.09	882.934	938.382	dip2ba	disco-interacting protein 2 homolog Ba
ENSDARG00000005355	370.831	-0.0288067	0.159242	-0.180898	0.856447	1	308	343	427	296	360	396	323.714	349.56	407.247	307.377	365.772	386.278	larp6a	La ribonucleoprotein 6, translational regulator a
ENSDARG00000005356	147.8	0.00503031	0.180833	0.0278174	0.977808	1	117	175	139	128	139	165	122.969	178.347	132.57	132.92	141.229	160.949	tyro3	TYRO3 protein tyrosine kinase
ENSDARG00000005359	3992.28	-0.00679134	0.0952862	-0.0712731	0.94318	1	4133	3827	4166	4099	3946	3992	4343.86	3900.19	3973.28	4256.54	4009.27	3893.99	sucla2	succinate-CoA ligase, ADP-forming, beta subunit
ENSDARG00000005364	60.8344	0.0987689	0.224476	0.439997	0.659939	1	58	60	58	69	54	65	60.9591	61.1475	55.3169	71.652	54.8658	63.4042	grin3ba	glutamate receptor, ionotropic, N-methyl-D-aspartate 3Ba
ENSDARG00000005368	1035.78	0.0581203	0.1266	0.459085	0.646173	1	1022	1099	972	1060	1140	1015	1074.14	1120.02	927.035	1100.74	1158.28	990.081	mcamb	melanoma cell adhesion molecule b
ENSDARG00000005371	110.006	0.00368507	0.30829	0.0119532	0.990463	1	111	65	138	136	67	109	116.663	66.2431	131.616	141.227	68.0743	106.324	gprc6a	G protein-coupled receptor, class C, group 6, member A
ENSDARG00000005372	283.966	0.0513512	0.153182	0.335231	0.737451	1	239	285	327	282	321	273	251.194	290.451	311.873	292.839	326.147	266.298	camk4	calcium/calmodulin-dependent protein kinase IV
ENSDARG00000005374	491.696	-0.0122493	0.114565	-0.10692	0.914852	1	462	455	512	475	422	516	485.571	463.702	488.315	493.257	428.766	503.332	tubgcp4	tubulin, gamma complex associated protein 4
ENSDARG00000005382	258.706	-0.0988357	0.176742	-0.55921	0.576019	1	273	243	296	286	210	259	286.928	247.647	282.307	296.992	213.367	252.641	prdm9	PR domain containing 9
ENSDARG00000005392	9.55128	0.214589	0.618973	0.346685	0.728828	1	2	8	11	10	8	6	2.10204	8.153	10.4911	10.3843	8.12827	5.85269	slc5a5	solute carrier family 5 member 5
ENSDARG00000005394	193.847	-0.112088	0.508052	-0.220623	0.825386	1	90	271	221	75	210	253	94.5918	276.183	210.776	77.8826	213.367	246.789	dnmt3aa	DNA (cytosine-5-)-methyltransferase 3 alpha a
ENSDARG00000005397	1510.44	0.0394187	0.0964962	0.4085	0.682907	1	1300	1442	1497	1341	1449	1555	1366.33	1469.58	1427.75	1392.54	1472.23	1516.82	trim3b	tripartite motif containing 3b
ENSDARG00000005414	46.5747	0.075467	0.314539	0.239929	0.810385	1	44	33	61	57	45	42	46.2449	33.6311	58.1781	59.1908	45.7215	40.9689	grapa	GRB2 related adaptor protein a
ENSDARG00000005416	930.583	-0.079613	0.197133	-0.403854	0.68632	1	803	865	898	744	936	738	843.969	881.543	856.458	772.596	951.008	719.881	map3k5	mitogen-activated protein kinase kinase kinase 5
ENSDARG00000005423	2339.45	-0.0317266	0.112382	-0.28231	0.777706	1	2239	2693	2553	2156	2665	2483	2353.23	2744.5	2434.9	2238.87	2707.73	2422.04	pgam1a	phosphoglycerate mutase 1a
ENSDARG00000005425	243.701	-0.0978281	0.146745	-0.666654	0.504993	1	244	271	256	224	218	278	256.449	276.183	244.157	232.609	221.495	271.175	wdfy1	WD repeat and FYVE domain containing 1
ENSDARG00000005448	125.283	-0.0358956	0.167596	-0.214179	0.830407	1	136	112	152	118	130	141	142.939	114.142	144.968	122.535	132.084	137.538	mtfmt	mitochondrial methionyl-tRNA formyltransferase
ENSDARG00000005451	6543.23	-0.0152786	0.0752499	-0.203039	0.839105	1	6369	6133	7499	6371	6383	6955	6693.95	6250.29	7152.09	6615.87	6485.35	6784.25	gdi2	GDP dissociation inhibitor 2
ENSDARG00000005453	849.742	-0.0628103	0.118899	-0.528266	0.597315	1	815	770	936	765	818	821	856.581	784.726	892.7	794.403	831.116	800.844	foxp2	forkhead box P2
ENSDARG00000005454	547.03	0.102971	0.165185	0.623367	0.533043	1	496	438	675	612	494	609	521.306	446.377	643.774	635.522	501.921	594.048	tacc3	transforming, acidic coiled-coil containing protein 3
ENSDARG00000005456	617.014	0.0345226	0.0978111	0.352952	0.724125	1	554	597	688	616	578	682	582.265	608.418	656.173	639.676	587.268	665.256	katnb1	katanin p80 (WD repeat containing) subunit B 1
ENSDARG00000005458	1034.23	0.0275814	0.09719	0.283788	0.776572	1	1033	996	1007	1078	951	1060	1085.7	1015.05	960.416	1119.43	966.248	1033.98	csnk1g2a	casein kinase 1, gamma 2a
ENSDARG00000005462	518.293	-0.0839421	0.176396	-0.475873	0.634165	1	546	401	620	515	413	544	573.857	408.669	591.318	534.794	419.622	530.644	kif4	kinesin family member 4
ENSDARG00000005463	779.663	-0.0477534	0.101083	-0.472417	0.636629	1	754	768	837	762	776	735	792.469	782.688	798.28	791.287	788.442	716.955	slc30a1a	solute carrier family 30 member 1a
ENSDARG00000005464	189.886	0.0172743	0.167784	0.102956	0.917998	1	220	175	209	187	196	228	231.224	178.347	199.332	194.187	199.143	222.402	dnase1l1	deoxyribonuclease I-like 1
ENSDARG00000005468	992.438	0.0245394	0.112586	0.217962	0.827459	1	1002	875	1085	1050	874	1079	1053.12	891.734	1034.81	1090.36	888.014	1052.51	irf2bp1	interferon regulatory factor 2 binding protein 1
ENSDARG00000005476	770.124	0.0109363	0.130223	0.0839818	0.933071	1	673	835	710	739	724	768	707.336	850.969	677.155	767.403	735.609	749.145	nav3	neuron navigator 3
ENSDARG00000005479	2713.07	0.0343378	0.0981254	0.349938	0.726385	1	2382	2772	2682	2370	2741	2901	2503.53	2825.01	2557.93	2461.09	2784.95	2829.78	tenm3	teneurin transmembrane protein 3
ENSDARG00000005481	728.501	-0.0722367	0.573459	-0.125967	0.899758	1	400	632	662	566	606	420	420.408	644.087	631.375	587.754	615.717	409.689	nfkbiaa	nuclear factor of kappa light polypeptide gene enhancer in B-cells inhibitor, alpha a
ENSDARG00000005482	1738.21	0.0605852	0.0971459	0.623651	0.532857	1	1569	1654	1792	1735	1757	1716	1649.05	1685.63	1709.1	1801.68	1785.17	1673.87	rapgef2	Rap guanine nucleotide exchange factor (GEF) 2
ENSDARG00000005485	1301.03	-0.0369555	0.117793	-0.313733	0.753724	1	1182	1112	1266	1182	1056	1222	1242.31	1133.27	1207.43	1227.43	1072.93	1192	ucmab	upper zone of growth plate and cartilage matrix associated b
ENSDARG00000005500	153.32	0.0725389	0.148076	0.489878	0.624221	1	152	144	161	159	163	157	159.755	146.754	153.552	165.111	165.614	153.145	dgcr6	DiGeorge syndrome critical region gene 6
ENSDARG00000005510	13.7897	0.00329842	0.521241	0.00632802	0.994951	1	22	13	11	26	11	9	23.1224	13.2486	10.4911	26.9993	11.1764	8.77904	gdf6b	growth differentiation factor 6b
ENSDARG00000005513	17618.3	0.0230883	0.0865788	0.266674	0.789721	1	17131	16025	18833	18455	16866	17266	18005	16331.5	17961.8	19164.3	17136.4	16842.1	naca	nascent polypeptide associated complex subunit alpha
ENSDARG00000005518	156.017	0.106824	0.168602	0.63359	0.526348	1	144	120	189	156	160	169	151.347	122.295	180.257	161.996	162.565	164.851	slc5a9	solute carrier family 5 member 9
ENSDARG00000005522	19.1336	-0.109767	0.382127	-0.287253	0.773919	1	28	21	20	23	18	23	29.4286	21.4016	19.0748	23.884	18.2886	22.4353	galr1a	galanin receptor 1a
ENSDARG00000005525	370.713	0.183539	0.133503	1.37479	0.169197	1	379	373	400	391	512	401	398.337	380.134	381.496	406.028	520.209	391.155	acy3.2	aspartoacylase (aminocyclase) 3, tandem duplicate 2
ENSDARG00000005526	1102.78	0.0274955	0.217754	0.126269	0.899519	1	959	881	694	890	989	705	1007.93	897.849	661.895	924.207	1004.86	687.691	igfn1.1	immunoglobulin like and fibronectin type III domain containing 1, tandem duplicate 1
ENSDARG00000005536	587.949	-0.0884086	0.121276	-0.728986	0.46601	1	615	532	695	531	575	621	646.377	542.174	662.849	551.409	584.22	605.754	ubr7	ubiquitin protein ligase E3 component n-recognin 7
ENSDARG00000005540	1092.43	0.0766486	0.0960377	0.798109	0.424807	1	1027	967	1197	1079	1092	1181	1079.4	985.494	1141.63	1120.47	1109.51	1152.01	xpo7	exportin 7
ENSDARG00000005541	506.117	0.164257	0.122632	1.33944	0.180429	1	424	447	540	584	469	518	445.632	455.549	515.019	606.446	476.52	505.283	wif1	wnt inhibitory factor 1
ENSDARG00000005544	120.942	0.0310131	0.17649	0.175721	0.860513	1	120	142	138	128	121	159	126.122	144.716	131.616	132.92	122.94	155.096	btbd3a	BTB (POZ) domain containing 3a
ENSDARG00000005547	178.053	-0.0325341	0.160481	-0.202728	0.839348	1	174	164	227	188	178	183	182.877	167.136	216.499	195.226	180.854	178.507	rint1	RAD50 interactor 1
ENSDARG00000005549	595.374	-0.0125467	0.116218	-0.107958	0.914029	1	505	604	706	555	584	651	530.765	615.551	673.34	576.331	593.364	635.017	znf710b	zinc finger protein 710b
ENSDARG00000005551	1738.18	0.0404689	0.127595	0.317167	0.751117	1	1772	1538	1986	1891	1646	1886	1862.41	1567.41	1894.13	1963.68	1672.39	1839.7	hnrnph1l	heterogeneous nuclear ribonucleoprotein H1, like
ENSDARG00000005559	289.786	-0.0170971	0.14153	-0.120802	0.903848	1	278	313	323	272	302	327	292.184	318.986	308.058	282.454	306.842	318.972	pou4f1	POU class 4 homeobox 1
ENSDARG00000005560	5418.5	-0.0514478	0.0866526	-0.593725	0.552696	1	5237	5440	5798	4892	5724	5230	5504.19	5544.04	5529.78	5080.02	5815.78	5101.6	ywhah	tyrosine 3-monooxygenase/tryptophan 5-monooxygenase activation protein, eta polypeptide
ENSDARG00000005561	208.745	-0.0582881	0.169437	-0.34401	0.730839	1	141	148	178	137	139	171	148.194	150.83	169.766	142.266	141.229	166.802	gfm2	G elongation factor, mitochondrial 2
ENSDARG00000005565	301.881	-0.113813	0.254263	-0.44762	0.654427	1	360	355	303	277	331	335	378.367	361.789	288.983	287.646	336.307	326.775	entpd8	ectonucleoside triphosphate diphosphohydrolase 8
ENSDARG00000005574	265.858	0.0328763	0.118772	0.276801	0.781933	1	259	259	281	251	293	271	272.214	263.953	268.001	260.647	297.698	264.347	vsx2	visual system homeobox 2
ENSDARG00000005576	1865.34	0.0858814	0.0876217	0.980138	0.327018	1	1673	1800	2024	1954	1913	1938	1758.36	1834.42	1930.37	2029.1	1943.67	1890.42	mphosph8	M-phase phosphoprotein 8
ENSDARG00000005578	1125.64	0.0695127	0.116169	0.598378	0.549588	1	1070	994	1129	1064	1052	1229	1124.59	1013.01	1076.77	1104.89	1068.87	1198.83	ugp2a	UDP-glucose pyrophosphorylase 2a
ENSDARG00000005586	25.1202	0.196678	0.489406	0.40187	0.68778	1	15	38	13	23	22	31	15.7653	38.7267	12.3986	23.884	22.3527	30.2389	zbtb20	zinc finger and BTB domain containing 20
ENSDARG00000005590	444.594	0.0382763	0.13484	0.283865	0.776514	1	473	406	471	506	413	463	497.132	413.765	449.211	525.448	419.622	451.633	mtf2	metal response element binding transcription factor 2
ENSDARG00000005593	141.658	-0.113209	0.185576	-0.610042	0.541834	1	146	146	123	140	131	112	153.449	148.792	117.31	145.381	133.1	109.25	rxrga	retinoid x receptor, gamma a
ENSDARG00000005595	62.3104	-0.286988	0.230373	-1.24576	0.212854	1	58	66	63	48	47	58	60.9591	67.2622	60.0856	49.8449	47.7536	56.576	adgb	androglobin
ENSDARG00000005606	602.353	0.0197325	0.0969177	0.2036	0.838666	1	603	549	638	594	575	641	633.765	559.5	608.486	616.83	584.22	625.263	paxip1	PAX interacting (with transcription-activation domain) protein 1
ENSDARG00000005612	699.845	-0.0294731	0.129229	-0.228069	0.819593	1	769	621	776	725	647	745	808.234	632.877	740.102	752.865	657.374	726.709	aph1b	APH1B gamma secretase subunit
ENSDARG00000005616	170.551	0.192095	0.178852	1.07404	0.282804	1	134	172	175	179	180	188	140.837	175.289	166.904	185.88	182.886	183.384	bfb	complement component bfb
ENSDARG00000005619	66.6795	0.0195654	0.270052	0.0724506	0.942243	1	77	43	71	77	49	67	80.9285	43.8224	67.7155	79.9595	49.7857	65.3551	nek2	NIMA-related kinase 2
ENSDARG00000005625	340.915	0.0296328	0.13315	0.222553	0.823884	1	304	314	378	331	296	386	319.51	320.005	360.513	343.722	300.746	376.523	maco1a	macoilin 1a
ENSDARG00000005626	28.3812	0.118909	0.390544	0.304471	0.760769	1	31	25	27	32	28	30	32.5816	25.4781	25.751	33.2299	28.449	29.2635	si:ch211-133l11.10	si:ch211-133l11.10
ENSDARG00000005627	2.79789	0.179596	1.07697	0.166761	0.867558	1	1	3	4	1	4	4	1.05102	3.05737	3.81496	1.03843	4.06414	3.9018
ENSDARG00000005629	821.588	0.0197141	0.115804	0.170237	0.864824	1	978	911	1082	1025	983	991	1027.9	928.423	1031.95	1064.4	998.761	966.67	smyd2b	SET and MYND domain containing 2b
ENSDARG00000005640	79.9624	0.0374783	0.198454	0.188851	0.85021	1	80	79	98	75	88	100	84.0816	80.5109	93.4665	77.8826	89.411	97.5449	adat3	adenosine deaminase tRNA specific 3
ENSDARG00000005643	532.286	-0.06108	0.103271	-0.591452	0.554217	1	562	507	600	557	502	535	590.673	516.696	572.244	578.408	510.049	521.865	gcat	glycine C-acetyltransferase
ENSDARG00000005645	988.099	-0.00970465	0.108574	-0.0893826	0.928778	1	965	968	1039	1043	1005	890	1014.23	986.513	990.935	1083.09	1021.11	868.15	robo3	roundabout, axon guidance receptor, homolog 3 (Drosophila)
ENSDARG00000005648	159.782	0.158404	0.175653	0.9018	0.367163	1	118	133	153	130	164	155	124.02	135.544	145.922	134.997	166.63	151.195	olfml2a	olfactomedin-like 2A
ENSDARG00000005651	549.092	0.00121937	0.1084	0.0112488	0.991025	1	463	584	601	535	535	572	486.622	595.169	573.197	555.563	543.578	557.957	hrasb	HRas proto-oncogene, GTPase b
ENSDARG00000005652	1705.82	0.0265352	0.110582	0.239959	0.810362	1	1757	1717	1610	1804	1675	1693	1846.64	1749.84	1535.52	1873.34	1701.86	1651.44	man1a1	mannosidase, alpha, class 1A, member 1
ENSDARG00000005670	217.279	-0.161119	0.243515	-0.66164	0.508202	1	187	313	219	149	245	250	196.541	318.986	208.869	154.727	248.928	243.862	ttbk2a	tau tubulin kinase 2a
ENSDARG00000005673	140.7	-0.083534	0.666233	-0.125383	0.900221	1	79	192	118	135	141	88	83.0306	195.672	112.541	140.189	143.261	85.8395	f3b	coagulation factor IIIb
ENSDARG00000005675	762.42	-0.0192236	0.0982806	-0.195599	0.844924	1	699	756	821	750	746	740	734.663	770.458	783.02	778.826	757.961	721.832	sec61a1l	SEC61 translocon alpha 1 subunit, like
ENSDARG00000005679	480.457	-0.0279134	0.119244	-0.234087	0.814918	1	436	474	503	419	506	456	458.245	483.065	479.731	435.104	514.113	444.805	trip10a	thyroid hormone receptor interactor 10a
ENSDARG00000005690	971.369	0.0760746	0.268878	0.282934	0.777228	1	828	953	626	770	965	810	870.244	971.226	597.041	799.595	980.473	790.114	slc25a23a	solute carrier family 25 member 23a
ENSDARG00000005699	1141.07	0.0370482	0.151798	0.244063	0.807182	1	1228	1144	1091	1183	1137	1234	1290.65	1165.88	1040.53	1228.47	1155.23	1203.7	ddx19	DEAD/H (Asp-Glu-Ala-Asp/His) box polypeptide 19 (DBP5 homolog, yeast)
ENSDARG00000005704	634.846	-0.0885052	0.168413	-0.525524	0.599219	1	564	648	659	574	611	567	592.775	660.393	628.514	596.062	620.797	553.08	eps8l3b	EPS8-like 3b
ENSDARG00000005713	408.511	-0.130596	0.151021	-0.864751	0.387176	1	547	629	605	497	599	526	574.908	641.03	577.012	516.102	608.604	513.086	ethe1	ETHE1 persulfide dioxygenase
ENSDARG00000005716	189.996	0.0488156	0.158205	0.308559	0.757657	1	164	170	156	142	175	190	172.367	173.251	148.783	147.458	177.806	185.335	olfml2ba	olfactomedin-like 2Ba
ENSDARG00000005738	627.178	0.0697878	0.14402	0.48457	0.627982	1	561	699	638	643	730	611	589.622	712.368	608.486	667.714	741.705	595.999	rpf1	ribosome production factor 1 homolog
ENSDARG00000005739	1532.58	0.0344011	0.101216	0.339878	0.733948	1	1311	1478	1373	1230	1500	1530	1377.89	1506.27	1309.48	1277.27	1524.05	1492.44	gpm6ba	glycoprotein M6Ba
ENSDARG00000005749	667.355	-0.306949	0.125585	-2.44416	0.0145191	1	712	688	703	574	568	554	748.326	701.158	670.479	596.062	577.107	540.399	cand2	cullin-associated and neddylation-dissociated 2 (putative)
ENSDARG00000005754	3449.52	0.00128791	0.105926	0.0121585	0.990299	1	3450	3203	3296	3587	3242	3100	3626.02	3264.26	3143.53	3724.87	3293.98	3023.89	ptprfb	protein tyrosine phosphatase receptor type Fb
ENSDARG00000005762	656.069	0.00490448	0.139098	0.0352592	0.971873	1	628	653	600	567	697	622	660.04	665.489	572.244	588.793	708.176	606.729	col14a1a	collagen, type XIV, alpha 1a
ENSDARG00000005772	281.306	-0.109166	0.137601	-0.793353	0.427572	1	274	253	316	294	243	240	287.979	257.839	301.382	305.3	246.896	234.108	tsr2	TSR2 ribosome maturation factor
ENSDARG00000005774	5061.07	-0.0647895	0.174702	-0.370858	0.710744	1	6088	4616	5177	5862	4793	4489	6398.61	4704.28	4937.51	6087.31	4869.85	4378.79	ddx3xb	DEAD-box helicase 3 X-linked b
ENSDARG00000005775	1848.97	0.0191991	0.182935	0.10495	0.916415	1	1377	2001	1841	1284	1902	2098	1447.25	2039.27	1755.83	1333.35	1932.5	2046.49	scn8aa	sodium channel, voltage gated, type VIII, alpha subunit a
ENSDARG00000005776	522.764	-0.212004	0.250569	-0.84609	0.397503	1	527	696	554	451	663	415	553.887	709.311	528.372	468.334	673.631	404.811	guk1b	guanylate kinase 1b
ENSDARG00000005780	25.6411	0.599154	0.40162	1.49184	0.13574	1	13	14	27	23	32	26	13.6633	14.2677	25.751	23.884	32.5131	25.3617	npy8br	neuropeptide Y receptor Y8b
ENSDARG00000005783	318.901	0.147086	0.473823	0.310423	0.756239	1	146	337	252	108	308	401	153.449	343.445	240.342	112.151	312.938	391.155	ncanb	neurocan b
ENSDARG00000005786	23.5233	0.489962	0.512398	0.956213	0.338965	1	9	37	15	16	32	38	9.45918	37.7076	14.3061	16.615	32.5131	37.0671	ppm1f	protein phosphatase, Mg2+/Mn2+ dependent, 1F
ENSDARG00000005789	660.158	0.045589	0.160918	0.283305	0.776943	1	625	603	588	624	678	568	656.887	614.532	560.799	647.983	688.871	554.055	enpp1	ectonucleotide pyrophosphatase/phosphodiesterase 1
ENSDARG00000005791	10204.8	-0.00689609	0.158788	-0.0434296	0.965359	1	9010	8438	13059	10024	8857	11247	9469.69	8599.38	12454.9	10409.3	8999.01	10970.9	rpl28	ribosomal protein L28
ENSDARG00000005799	332.02	-0.0609843	0.130134	-0.468627	0.639336	1	343	308	351	338	316	303	360.5	313.89	334.763	350.991	321.067	295.561	smim14	small integral membrane protein 14
ENSDARG00000005800	431.807	-0.0535159	0.141555	-0.378057	0.705388	1	363	377	354	336	385	331	381.52	384.21	337.624	348.914	391.173	322.874	ampd3a	adenosine monophosphate deaminase 3a
ENSDARG00000005814	1.31931	2.21166	1.90513	1.16089	0.245685	1	0	1	0	0	3	2	0	1.01912	0	0	3.0481	1.9509	klhl10a	kelch-like family member 10a
ENSDARG00000005821	134.445	0.0728956	0.192433	0.37881	0.704829	1	90	132	115	128	103	122	94.5918	134.524	109.68	132.92	104.652	119.005	ncf2	neutrophil cytosolic factor 2
ENSDARG00000005823	918.888	0.0147303	0.0934236	0.157672	0.874716	1	817	848	871	808	811	939	858.683	864.218	830.707	839.055	824.004	915.947	slc39a10	solute carrier family 39 member 10
ENSDARG00000005827	913.086	0.00794425	0.126701	0.0627006	0.950005	1	997	850	1057	1047	943	916	1047.87	866.256	1008.1	1087.24	958.12	893.511	eif2s1a	eukaryotic translation initiation factor 2, subunit 1 alpha a
ENSDARG00000005828	106.391	-0.112568	0.196549	-0.572721	0.566834	1	90	129	118	89	101	121	94.5918	131.467	112.541	92.4207	102.619	118.029	faima	Fas apoptotic inhibitory molecule a
ENSDARG00000005834	299.106	-0.0619649	0.204134	-0.303551	0.76147	1	242	316	272	188	266	343	254.347	322.043	259.417	195.226	270.265	334.579	gatad2b	GATA zinc finger domain containing 2B
ENSDARG00000005840	3137.65	-0.084102	0.0945504	-0.889494	0.373738	1	3310	3227	3426	2937	3295	3146	3478.88	3288.72	3267.51	3049.88	3347.83	3068.76	got2b	glutamic-oxaloacetic transaminase 2b, mitochondrial
ENSDARG00000005841	872.729	0.0239918	0.0956118	0.250929	0.801869	1	793	849	838	764	854	900	833.459	865.237	799.234	793.364	867.693	877.904	tnni2a.2	troponin I type 2a (skeletal, fast), tandem duplicate 2
ENSDARG00000005842	463.94	0.136142	0.130572	1.04266	0.297105	1	509	482	470	561	544	497	534.969	491.218	448.258	582.562	552.723	484.798	cd9a	CD9 molecule a
ENSDARG00000005846	5.01895	-0.374805	0.741811	-0.505257	0.613378	1	3	6	8	4	4	5	3.15306	6.11475	7.62992	4.15374	4.06414	4.87724	sp5b	Sp5 transcription factor b
ENSDARG00000005853	257.389	-0.100308	0.161377	-0.621576	0.534221	1	237	251	294	192	249	287	249.092	255.8	280.399	199.38	252.992	279.954	slc25a6	solute carrier family 25 member 6
ENSDARG00000005861	1131.98	-0.0271814	0.0997615	-0.272464	0.785266	1	1015	1041	1098	997	1022	1068	1066.79	1060.91	1047.21	1035.32	1038.39	1041.78	ralgapa2	Ral GTPase activating protein, alpha subunit 2 (catalytic)
ENSDARG00000005865	2.24455	-0.370477	1.03967	-0.356341	0.721585	1	3	4	2	1	3	3	3.15306	4.0765	1.90748	1.03843	3.0481	2.92635	or131-1	odorant receptor, family H, subfamily 131, member 1
ENSDARG00000005867	825.426	-0.0644165	0.103968	-0.619583	0.535533	1	741	699	856	663	705	822	778.806	712.368	816.401	688.482	716.304	801.819	gon4l	gon-4-like (C. elegans)
ENSDARG00000005870	709.591	-0.00662216	0.0950884	-0.0696422	0.944478	1	723	747	815	718	778	771	759.887	761.286	777.298	745.596	790.474	752.071	mmadhc	metabolism of cobalamin associated D
ENSDARG00000005883	267.475	-0.111782	0.207988	-0.537445	0.59096	1	204	258	350	197	271	278	214.408	262.934	333.809	204.572	275.345	271.175	rfx1a	regulatory factor X, 1a (influences HLA class II expression)
ENSDARG00000005891	664.432	-0.00869924	0.125423	-0.0693593	0.944704	1	665	665	651	656	642	668	698.928	677.718	620.884	681.213	652.294	651.6	cyb5r3	cytochrome b5 reductase 3
ENSDARG00000005894	106.396	-0.0810465	0.309529	-0.261838	0.793446	1	85	102	101	82	79	111	89.3367	103.951	96.3277	85.1517	80.2667	108.275	slc7a9	solute carrier family 7 member 9
ENSDARG00000005897	363.732	-0.0739731	0.195807	-0.377786	0.70559	1	368	359	432	347	333	418	386.775	365.866	412.015	360.337	338.339	407.738	dera	deoxyribose-phosphate aldolase (putative)
ENSDARG00000005908	724.495	0.0315631	0.12778	0.247011	0.8049	1	663	708	714	613	763	752	696.826	721.54	680.97	636.561	775.234	733.538	clk4b	CDC-like kinase 4b
ENSDARG00000005913	343.641	-0.345584	0.217645	-1.58784	0.112323	1	365	352	357	258	309	277	383.622	358.732	340.485	267.916	313.955	270.199	tgm1l3	transglutaminase 1 like 3
ENSDARG00000005915	216.562	0.267571	0.253054	1.05737	0.290344	1	135	239	151	147	227	260	141.888	243.571	144.015	152.65	230.64	253.617	tcf3a	transcription factor 3a
ENSDARG00000005916	383.474	-0.0130288	0.161335	-0.0807561	0.935636	1	350	421	388	348	436	361	367.857	429.052	370.051	361.375	442.991	352.137	srpk3	SRSF protein kinase 3
ENSDARG00000005924	1738.04	-0.0277115	0.223369	-0.124062	0.901266	1	2203	2379	2456	2155	2361	2369	2315.4	2424.5	2342.38	2237.83	2398.86	2310.84	serpina10a	serpin peptidase inhibitor, clade A (alpha-1 antiproteinase, antitrypsin), member 10a
ENSDARG00000005926	1107.04	-0.109574	0.106288	-1.03091	0.302581	1	1087	1063	1378	1066	1027	1160	1142.46	1083.33	1314.25	1106.97	1043.47	1131.52	ak2	adenylate kinase 2
ENSDARG00000005927	441.09	-0.0580093	0.167656	-0.346001	0.729342	1	478	359	468	475	361	413	502.387	365.866	446.35	493.257	366.788	402.86	tbc1d17	TBC1 domain family, member 17
ENSDARG00000005941	2159.57	0.0118556	0.0763683	0.155243	0.87663	1	2063	2038	2268	2112	2055	2235	2168.25	2076.98	2163.08	2193.17	2087.95	2180.13	yes1	YES proto-oncogene 1, Src family tyrosine kinase
ENSDARG00000005942	22.3161	-0.0144027	0.370299	-0.0388947	0.968974	1	17	19	25	22	19	19	17.8673	19.3634	23.8435	22.8456	19.3046	18.5335	vmn2r1	vomeronasal 2, receptor 1
ENSDARG00000005943	186.463	-0.105693	0.154792	-0.682811	0.494726	1	179	160	205	150	173	181	188.133	163.06	195.517	155.765	175.774	176.556	htra4	HtrA serine peptidase 4
ENSDARG00000005945	1819.75	0.0635562	0.0999667	0.635774	0.524924	1	1597	1559	1895	1815	1645	1792	1678.48	1588.82	1807.34	1884.76	1671.38	1748	sart1	spliceosome associated factor 1, recruiter of U4/U6.U5 tri-snRNP
ENSDARG00000005948	181.516	-0.0543745	0.146092	-0.372193	0.709749	1	178	194	215	156	193	215	187.082	197.71	205.054	161.996	196.095	209.722	ankmy2a	ankyrin repeat and MYND domain containing 2a
ENSDARG00000005972	383.003	0.0703188	0.123302	0.570298	0.568476	1	362	340	433	364	374	450	380.469	346.502	412.969	377.99	379.997	438.952	ric8b	RIC8 guanine nucleotide exchange factor B
ENSDARG00000005980	1602.53	-0.0261672	0.107144	-0.244224	0.807057	1	1437	1320	1590	1500	1248	1505	1510.32	1345.24	1516.45	1557.65	1268.01	1468.05	sfswap	splicing factor SWAP
ENSDARG00000005989	746.413	0.148716	0.146728	1.01355	0.310797	1	703	690	717	945	711	670	738.867	703.196	683.831	981.321	722.4	653.551	rgl1	ral guanine nucleotide dissociation stimulator-like 1
ENSDARG00000005993	142.256	0.194764	0.231874	0.839956	0.400933	1	144	107	166	167	137	171	151.347	109.046	158.321	173.419	139.197	166.802	prc1b	protein regulator of cytokinesis 1b
ENSDARG00000006003	227.197	0.0363179	0.142151	0.255488	0.798346	1	233	210	261	214	246	260	244.888	214.016	248.926	222.225	249.944	253.617	mycla	MYCL proto-oncogene, bHLH transcription factor a
ENSDARG00000006008	456.987	-0.123986	0.178447	-0.694807	0.487177	1	381	455	386	338	468	312	400.439	463.702	368.143	350.991	475.504	304.34	dct	dopachrome tautomerase
ENSDARG00000006010	282.688	0.117392	0.116434	1.00823	0.313346	1	272	283	283	304	284	319	285.877	288.412	269.908	315.684	288.554	311.168	bmi1a	bmi1 polycomb ring finger oncogene 1a
ENSDARG00000006011	96.0116	-0.0881989	0.281278	-0.313565	0.753852	1	120	64	100	101	68	98	126.122	65.224	95.3739	104.882	69.0903	95.594	klhl42	kelch-like family, member 42
ENSDARG00000006019	4038.45	-0.03954	0.0792804	-0.498736	0.617965	1	3891	3968	4525	4057	3856	4083	4089.52	4043.89	4315.67	4212.93	3917.83	3982.76	tktb	transketolase b
ENSDARG00000006025	752.078	0.0693235	0.1219	0.568692	0.569565	1	684	745	680	720	760	729	718.898	759.248	648.543	747.673	772.186	711.102	tp53i11b	tumor protein p53 inducible protein 11b
ENSDARG00000006029	964.734	-0.200938	0.165673	-1.21286	0.225185	1	942	1107	1075	724	999	992	990.061	1128.17	1025.27	751.827	1015.02	967.645	lta4h	leukotriene A4 hydrolase
ENSDARG00000006031	8460.52	0.0758304	0.146529	0.517513	0.604798	1	8998	8063	8473	9354	7423	10138	9457.08	8217.2	8081.03	9713.52	7542.02	9889.1	abat	4-aminobutyrate aminotransferase
ENSDARG00000006038	340.209	0.0488813	0.150432	0.324939	0.745227	1	325	306	372	364	343	325	341.581	311.852	354.791	377.99	348.5	317.021	aebp2	AE binding protein 2
ENSDARG00000006040	294.272	0.00618421	0.130976	0.0472164	0.962341	1	287	283	373	330	303	308	301.643	288.412	355.745	342.684	307.858	300.438	cyp20a1	cytochrome P450, family 20, subfamily A, polypeptide 1
ENSDARG00000006044	171.116	0.0391449	0.181231	0.215995	0.828992	1	187	159	166	189	171	165	196.541	162.041	158.321	196.264	173.742	160.949	usta	uronyl 2-sulfotransferase a
ENSDARG00000006052	99.7286	0.474823	0.185498	2.55973	0.0104755	1	82	84	85	113	115	120	86.1836	85.6065	81.0678	117.343	116.844	117.054	malt2	MALT paracaspase 2
ENSDARG00000006060	1522.11	-0.0939105	0.0979422	-0.958835	0.337642	1	1491	1708	1547	1360	1615	1464	1567.07	1740.67	1475.43	1412.27	1640.89	1428.06	crybg1b	crystallin beta-gamma domain containing 1b
ENSDARG00000006062	1805.34	-0.00402456	0.108107	-0.0372276	0.970304	1	1732	1964	1794	1718	2026	1717	1820.37	2001.56	1711.01	1784.03	2058.48	1674.85	akap1b	A kinase (PRKA) anchor protein 1b
ENSDARG00000006065	202.063	-0.0445139	0.15023	-0.296305	0.766997	1	184	191	234	194	177	217	193.388	194.653	223.175	201.456	179.838	211.672	znf385b	zinc finger protein 385B
ENSDARG00000006074	811.934	0.135262	0.108949	1.24152	0.214414	1	726	827	823	824	853	926	763.04	842.816	784.928	855.67	866.677	903.266	uck2a	uridine-cytidine kinase 2a
ENSDARG00000006079	46.7586	0.0475245	0.272015	0.174713	0.861305	1	39	41	49	38	41	54	40.9898	41.7841	46.7332	39.4605	41.6574	52.6742	gpr37l1a	G protein-coupled receptor 37 like 1a
ENSDARG00000006092	3526.56	0.0509078	0.0907467	0.560988	0.574806	1	3195	3031	3949	3475	3324	3686	3358.01	3088.97	3766.32	3608.56	3377.3	3595.5	rad21a	RAD21 cohesin complex component a
ENSDARG00000006093	127.832	-0.016101	0.197716	-0.0814346	0.935096	1	116	130	136	101	138	138	121.918	132.486	129.709	104.882	140.213	134.612	cdk15	cyclin-dependent kinase 15
ENSDARG00000006094	501.996	0.0969601	0.280158	0.346091	0.729274	1	305	614	511	311	496	724	320.561	625.743	487.361	322.953	503.953	706.225	igf2r	insulin-like growth factor 2 receptor
ENSDARG00000006109	4.09096	-0.448958	0.841612	-0.53345	0.593722	1	3	9	6	7	5	1	3.15306	9.17212	5.72244	7.26904	5.08017	0.975449
ENSDARG00000006110	53.9691	-0.107941	0.235696	-0.457965	0.646977	1	47	54	66	51	57	46	49.3979	55.0327	62.9468	52.9602	57.9139	44.8706	chrd	chordin
ENSDARG00000006112	606.518	0.131535	0.108893	1.20793	0.227075	1	510	610	565	624	603	613	536.02	621.666	538.863	647.983	612.669	597.95	myof	myoferlin
ENSDARG00000006120	1122.6	0.000432188	0.102381	0.00422136	0.996632	1	993	1007	1314	1088	1029	1179	1043.66	1026.26	1253.21	1129.82	1045.5	1150.05	tbx2b	T-box transcription factor 2b
ENSDARG00000006124	2939.39	0.0537502	0.0936504	0.573945	0.566005	1	2469	2899	3209	2896	2883	3077	2594.97	2954.44	3060.55	3007.31	2929.23	3001.46	kdm5c	lysine (K)-specific demethylase 5C
ENSDARG00000006125	3174.27	0.0824275	0.113671	0.725143	0.468364	1	2662	3097	3414	2985	3341	3340	2797.81	3156.23	3256.07	3099.73	3394.57	3258	csnk1db	casein kinase 1, delta b
ENSDARG00000006128	1099.62	0.0311803	0.0886161	0.351858	0.724945	1	1006	991	1118	1079	1021	1071	1057.33	1009.95	1066.28	1120.47	1037.37	1044.71	cep170aa	centrosomal protein 170Aa
ENSDARG00000006137	122.957	0.196504	0.162922	1.20612	0.227772	1	123	135	136	144	160	146	129.275	137.582	129.709	149.535	162.565	142.416	star	steroidogenic acute regulatory protein
ENSDARG00000006151	52.5713	-0.176578	0.280424	-0.629683	0.528902	1	50	69	53	37	67	48	52.551	70.3196	50.5482	38.4221	68.0743	46.8215	pde11al	phosphodiesterase 11a, like
ENSDARG00000006169	485.552	-0.0180001	0.151151	-0.119087	0.905206	1	389	414	430	359	404	453	408.847	421.918	410.108	372.798	410.478	441.878	lrrk2	leucine-rich repeat kinase 2
ENSDARG00000006174	21.4863	0.00179073	0.357188	0.0050134	0.996	1	29	24	20	27	27	19	30.4796	24.459	19.0748	28.0377	27.4329	18.5335	lrrc23	leucine rich repeat containing 23
ENSDARG00000006181	199.525	0.0335013	0.190947	0.175448	0.860728	1	161	232	183	192	230	165	169.214	236.437	174.534	199.38	233.688	160.949	hif1aa	hypoxia inducible factor 1 subunit alpha a
ENSDARG00000006192	585.546	0.0738736	0.115046	0.642124	0.520793	1	634	623	605	684	628	644	666.347	634.915	577.012	710.29	638.069	628.189	gatad2ab	GATA zinc finger domain containing 2Ab
ENSDARG00000006196	701.211	0.0334624	0.102089	0.327777	0.74308	1	653	695	743	717	724	690	686.316	708.292	708.628	744.558	735.609	673.06	sav1	salvador family WW domain containing protein 1
ENSDARG00000006200	5263.79	-0.0254126	0.148815	-0.170767	0.864407	1	5776	5407	5238	5734	5453	4913	6070.69	5510.41	4995.69	5954.39	5540.43	4792.38	eif4g1a	eukaryotic translation initiation factor 4 gamma, 1a
ENSDARG00000006202	1207.95	-0.018522	0.155061	-0.119449	0.904919	1	1283	1140	947	1186	1115	1030	1348.46	1161.8	903.191	1231.58	1132.88	1004.71	erbb3a	erb-b2 receptor tyrosine kinase 3a
ENSDARG00000006206	56.2923	-0.170747	0.261095	-0.653964	0.513135	1	49	46	70	44	39	63	51.5	46.8797	66.7618	45.6911	39.6253	61.4533	pou4f3	POU class 4 homeobox 3
ENSDARG00000006207	103.25	0.145611	0.244873	0.594636	0.552087	1	93	67	85	114	70	86	97.7448	68.2814	81.0678	118.382	71.1224	83.8886	gpx1b	glutathione peroxidase 1b
ENSDARG00000006215	1946.75	-0.166811	0.208202	-0.801199	0.423017	1	2156	1680	2216	1815	1556	2010	2266	1712.13	2113.49	1884.76	1580.95	1960.65	akr1b1.1	aldo-keto reductase family 1, member B1 (aldose reductase), tandem duplicate 1
ENSDARG00000006219	1141.67	0.00498397	0.122111	0.040815	0.967443	1	1137	1174	1118	1127	1201	1106	1195.01	1196.45	1066.28	1170.32	1220.26	1078.85	gnl3	guanine nucleotide binding protein-like 3 (nucleolar)
ENSDARG00000006220	3859.31	-0.227344	0.175112	-1.29828	0.194191	1	4008	3965	4128	3102	3596	3627	4212.49	4040.83	3937.04	3221.23	3653.66	3537.95	ugt1ab	UDP glucuronosyltransferase 1 family a, b
ENSDARG00000006225	1278.15	-0.0387775	0.116902	-0.331709	0.740109	1	1344	1177	1405	1338	1200	1270	1412.57	1199.51	1340	1389.43	1219.24	1238.82	ddx39aa	DEAD (Asp-Glu-Ala-Asp) box polypeptide 39Aa
ENSDARG00000006235	559.746	0.0649787	0.114344	0.568272	0.56985	1	480	530	593	569	523	577	504.49	540.136	565.567	590.869	531.386	562.834	brms1la	BRMS1 like transcriptional repressor a
ENSDARG00000006240	686.804	0.0541956	0.117067	0.462946	0.643403	1	734	694	709	664	822	730	771.449	707.273	676.201	689.521	835.18	712.078	slc27a1a	solute carrier family 27 member 1a
ENSDARG00000006242	3557.29	0.102332	0.184623	0.554277	0.579389	1	3863	3448	3379	4574	3672	3188	4060.09	3513.94	3222.69	4749.8	3730.88	3109.73	ptp4a1	protein tyrosine phosphatase 4A1
ENSDARG00000006251	999.32	-0.0521448	0.10892	-0.478746	0.632119	1	909	1127	1018	901	1058	979	955.377	1148.55	970.907	935.63	1074.96	954.964	ell2	elongation factor, RNA polymerase II, 2
ENSDARG00000006253	410.947	0.0133426	0.106475	0.125312	0.900276	1	390	403	413	383	426	405	409.898	410.707	393.894	397.721	432.83	395.057	mier3a	mesoderm induction early response 1, family member 3 a
ENSDARG00000006257	1068.92	-0.0607224	0.101936	-0.595694	0.55138	1	1095	1157	1120	1066	1163	994	1150.87	1179.13	1068.19	1106.97	1181.65	969.596	vldlr	very low density lipoprotein receptor
ENSDARG00000006260	6530.38	-0.060797	0.169807	-0.358037	0.720316	1	7513	5092	7616	7388	5283	6633	7896.31	5189.38	7263.68	7671.96	5367.71	6470.15	tuba8l4	tubulin, alpha 8 like 4
ENSDARG00000006266	1499.21	0.0266978	0.149147	0.179004	0.857935	1	1464	1345	1549	1523	1391	1511	1538.69	1370.72	1477.34	1581.54	1413.3	1473.9	stat1a	signal transducer and activator of transcription 1a
ENSDARG00000006272	313.814	0.109079	0.125982	0.865831	0.386583	1	256	308	300	306	294	329	269.061	313.89	286.122	317.761	298.714	320.923	mpp5a	membrane protein, palmitoylated 5a (MAGUK p55 subfamily member 5)
ENSDARG00000006279	76.8009	-0.0924283	0.263986	-0.350126	0.726244	1	70	76	53	57	66	64	73.5714	77.4535	50.5482	59.1908	67.0582	62.4287	rragd	ras-related GTP binding D
ENSDARG00000006283	895.775	0.0291617	0.0861255	0.338595	0.734915	1	847	812	1001	886	903	913	890.214	827.529	954.693	920.053	917.479	890.585	waslb	WASP like actin nucleation promoting factor b
ENSDARG00000006288	102.58	0.150622	0.226752	0.66426	0.506524	1	89	133	102	109	126	124	93.5408	135.544	97.2814	113.189	128.02	120.956	prdm5	PR domain containing 5
ENSDARG00000006290	1202.54	-0.131498	0.105621	-1.245	0.213133	1	1397	1265	1472	1246	1305	1209	1468.27	1289.19	1403.9	1293.89	1325.92	1179.32	ndufs5	NADH:ubiquinone oxidoreductase subunit S5
ENSDARG00000006292	32.642	-0.395842	0.350937	-1.12796	0.259338	1	24	38	43	31	27	21	25.2245	38.7267	41.0108	32.1915	27.4329	20.4844	maats1	MYCBP-associated, testis expressed 1
ENSDARG00000006299	831.054	-0.00579876	0.0971703	-0.0596762	0.952414	1	729	791	875	689	814	876	766.193	806.128	834.522	715.482	827.052	854.493	arhgef7a	Rho guanine nucleotide exchange factor (GEF) 7a
ENSDARG00000006300	207.275	-0.0210182	0.156125	-0.134624	0.892909	1	224	200	258	239	201	229	235.428	203.825	246.065	248.186	204.223	223.378	psmd9	proteasome 26S subunit, non-ATPase 9
ENSDARG00000006301	1083.96	-0.0630536	0.114933	-0.548612	0.583272	1	1168	1031	1150	1139	1077	978	1227.59	1050.72	1096.8	1182.78	1094.27	953.989	raph1a	Ras association (RalGDS/AF-6) and pleckstrin homology domains 1a
ENSDARG00000006307	671.22	0.0875799	0.100174	0.874279	0.381966	1	550	637	668	580	686	699	578.061	649.183	637.098	602.292	696.999	681.839	shisa4	shisa family member 4
ENSDARG00000006308	32.272	0.010518	0.37665	0.0279251	0.977722	1	37	31	32	30	27	44	38.8877	31.5929	30.5197	31.153	27.4329	42.9198	ptpn18	protein tyrosine phosphatase non-receptor type 18
ENSDARG00000006314	3958.53	0.126084	0.0947463	1.33075	0.183272	1	3731	3828	3861	4347	3715	4374	3921.35	3901.21	3682.39	4514.08	3774.57	4266.61	itgav	integrin, alpha V
ENSDARG00000006316	7975.69	-0.0734659	0.112099	-0.655364	0.512233	1	8221	7317	9498	7867	7626	8191	8640.43	7456.94	9058.62	8169.37	7748.28	7989.9	rpl23a	ribosomal protein L23a
ENSDARG00000006332	714.061	-0.0159622	0.0949893	-0.168042	0.86655	1	641	634	743	664	664	659	673.704	646.125	708.628	689.521	674.647	642.821	snx14	sorting nexin 14
ENSDARG00000006341	8.53007	-0.124665	0.623412	-0.199971	0.841503	1	6	9	8	6	9	6	6.30612	9.17212	7.62992	6.23061	9.14431	5.85269	tas1r3	taste receptor, type 1, member 3
ENSDARG00000006345	137.568	0.0135607	0.160437	0.0845233	0.93264	1	133	119	162	134	140	142	139.786	121.276	154.506	139.15	142.245	138.514	med17	mediator complex subunit 17
ENSDARG00000006350	13.2773	0.467528	0.528032	0.885414	0.375933	1	15	8	11	15	17	15	15.7653	8.153	10.4911	15.5765	17.2726	14.6317	nkx1.2la	NK1 transcription factor related 2-like,a
ENSDARG00000006353	418.61	0.19584	0.174492	1.12234	0.261717	1	405	505	403	587	473	438	425.663	514.658	384.357	609.561	480.584	427.247	itga5	integrin, alpha 5 (fibronectin receptor, alpha polypeptide)
ENSDARG00000006356	563.47	-0.064374	0.126634	-0.508347	0.61121	1	487	567	600	474	582	519	511.847	577.844	572.244	492.218	591.332	506.258	slc18a3a	solute carrier family 18 member 3a
ENSDARG00000006368	47.4934	0.241825	0.263017	0.919427	0.357872	1	39	49	46	47	57	54	40.9898	49.9371	43.872	48.8064	57.9139	52.6742	crlf1b	cytokine receptor-like factor 1b
ENSDARG00000006370	1418.24	-0.085527	0.0839875	-1.01833	0.308521	1	1432	1401	1682	1316	1443	1480	1505.06	1427.79	1604.19	1366.58	1466.14	1443.66	atp6v1h	ATPase H+ transporting V1 subunit H
ENSDARG00000006372	12.0455	0.371457	0.559022	0.664477	0.506385	1	7	17	7	12	19	9	7.35714	17.3251	6.67618	12.4612	19.3046	8.77904	ugt5c2	UDP glucuronosyltransferase 5 family, polypeptide C2
ENSDARG00000006383	677.795	-0.0603063	0.185096	-0.32581	0.744568	1	552	612	786	507	576	781	580.163	623.704	749.639	526.487	585.236	761.826	stxbp5l	syntaxin binding protein 5-like
ENSDARG00000006385	315.537	0.0738894	0.17798	0.415156	0.678028	1	278	237	391	311	285	351	292.184	241.533	372.912	322.953	289.57	342.383	triobpb	TRIO and F-actin binding protein b
ENSDARG00000006389	1037.26	-0.00491039	0.0821065	-0.0598051	0.952311	1	970	987	1021	995	954	1011	1019.49	1005.88	973.768	1033.24	969.296	986.179	smad2	SMAD family member 2
ENSDARG00000006392	254.03	0.0101893	0.169811	0.0600039	0.952153	1	265	255	291	308	265	239	278.52	259.877	277.538	319.838	269.249	233.132	exosc9	exosome component 9
ENSDARG00000006395	1444.51	0.004747	0.108011	0.0439491	0.964945	1	1491	1363	1668	1577	1354	1588	1567.07	1389.07	1590.84	1637.61	1375.71	1549.01	rbm25b	RNA binding motif protein 25b
ENSDARG00000006396	615.694	-0.0106482	0.167142	-0.0637074	0.949203	1	507	671	622	447	612	728	532.867	683.833	593.226	464.18	621.813	710.127	nrcama	neuronal cell adhesion molecule a
ENSDARG00000006397	2120.96	0.0127424	0.0923247	0.138017	0.890227	1	1923	1871	2077	1987	1875	2043	2021.11	1906.78	1980.92	2063.37	1905.06	1992.84	laptm4a	lysosomal protein transmembrane 4 alpha
ENSDARG00000006399	4536.75	0.0214938	0.0993489	0.216347	0.828718	1	4580	4574	4807	4747	4748	4631	4813.67	4661.48	4584.63	4929.45	4824.13	4517.3	ywhae1	tyrosine 3-monooxygenase/tryptophan 5-monooxygenase activation protein, epsilon polypeptide 1
ENSDARG00000006408	1342.38	0.0341508	0.130349	0.261996	0.793325	1	1464	1285	1404	1616	1332	1288	1538.69	1309.58	1339.05	1678.11	1353.36	1256.38	hmgb3b	high mobility group box 3b
ENSDARG00000006409	11.1847	-0.0336323	0.534963	-0.0628684	0.949871	1	9	14	11	18	5	10	9.45918	14.2677	10.4911	18.6918	5.08017	9.75449	mapk12b	mitogen-activated protein kinase 12b
ENSDARG00000006413	1799.62	-0.0118048	0.160523	-0.0735396	0.941377	1	2041	1936	1850	2027	2031	1708	2145.13	1973.03	1764.42	2104.91	2063.57	1666.07	rpl38	ribosomal protein L38
ENSDARG00000006420	1224.19	-0.0373348	0.113981	-0.327553	0.74325	1	1275	1152	1214	1189	1203	1149	1340.05	1174.03	1157.84	1234.7	1222.29	1120.79	atrnl1b	attractin-like 1b
ENSDARG00000006422	321.577	0.17935	0.140576	1.27582	0.202019	1	281	293	316	360	297	347	295.337	298.604	301.382	373.837	301.762	338.481	esyt3	extended synaptotagmin-like protein 3
ENSDARG00000006427	9104.06	-0.308538	0.272697	-1.13143	0.257874	1	9699	8285	11708	6682	7364	9887	10193.8	8443.45	11166.4	6938.82	7482.07	9644.26	fabp2	fatty acid binding protein 2, intestinal
ENSDARG00000006434	224.271	0.0124651	0.151467	0.0822958	0.934411	1	231	232	257	241	260	222	242.786	236.437	245.111	250.263	264.169	216.55	polr1e	RNA polymerase I subunit E
ENSDARG00000006447	79.9394	-0.264046	0.269552	-0.979574	0.327297	1	74	90	77	60	86	54	77.7755	91.7212	73.4379	62.3061	87.3789	52.6742	slc19a3a	solute carrier family 19 member 3a
ENSDARG00000006456	411.615	0.280856	0.117985	2.38043	0.0172923	1	333	380	381	431	466	427	349.99	387.267	363.375	447.565	473.472	416.517	pdgfrl	platelet-derived growth factor receptor-like
ENSDARG00000006467	285.926	-0.0216718	0.162829	-0.133096	0.894118	1	208	269	280	238	249	255	218.612	274.145	267.047	247.148	252.992	248.739	pcdh8	protocadherin 8
ENSDARG00000006468	37.6188	-0.106342	0.299994	-0.354481	0.722978	1	32	37	58	38	37	42	33.6326	37.7076	55.3169	39.4605	37.5933	40.9689	grap2a	GRB2 related adaptor protein 2a
ENSDARG00000006474	45.703	-0.420729	0.315247	-1.3346	0.182007	1	32	50	42	30	43	19	33.6326	50.9562	40.0571	31.153	43.6895	18.5335	saxo2	stabilizer of axonemal microtubules 2
ENSDARG00000006477	1119.27	0.0980701	0.0971568	1.0094	0.312783	1	941	1021	1142	1106	1072	1129	989.01	1040.53	1089.17	1148.51	1089.19	1101.28	ddi2	DNA-damage inducible protein 2
ENSDARG00000006487	6567.56	0.0659991	0.133424	0.494656	0.620843	1	6390	5370	7329	6955	5744	7195	6716.02	5472.7	6989.96	7222.32	5836.1	7018.35	anp32a	acidic (leucine-rich) nuclear phosphoprotein 32 family, member A
ENSDARG00000006491	424.217	0.0201822	0.198323	0.101765	0.918944	1	517	493	424	553	423	478	543.377	502.429	404.386	574.255	429.782	466.265	agpat9l	1-acylglycerol-3-phosphate O-acyltransferase 9, like
ENSDARG00000006494	364.855	0.0221871	0.141865	0.156396	0.875721	1	303	385	331	353	332	347	318.459	392.363	315.688	366.568	337.323	338.481	asb7	ankyrin repeat and SOCS box containing 7
ENSDARG00000006497	9106.93	-0.0302941	0.0763543	-0.396757	0.691547	1	8582	8799	9396	8745	8984	8386	9019.85	8967.28	8961.34	9081.11	9128.05	8180.11	rtn1a	reticulon 1a
ENSDARG00000006501	3.77322	0.554501	0.862921	0.642586	0.520493	1	2	9	2	8	8	3	2.10204	9.17212	1.90748	8.30748	8.12827	2.92635	cyp2x10.2	cytochrome P450, family 2, subfamily X, polypeptide 10.2
ENSDARG00000006508	302.624	-0.0948465	0.131013	-0.723947	0.469098	1	317	344	344	300	305	334	333.173	350.579	328.086	311.53	309.89	325.8	pip5k1bb	phosphatidylinositol-4-phosphate 5-kinase, type I, beta b
ENSDARG00000006514	473.88	0.0367022	0.16729	0.219392	0.826344	1	408	471	539	470	411	568	428.816	480.008	514.066	488.064	417.59	554.055	her6	hairy-related 6
ENSDARG00000006522	65.6219	-0.0123139	0.24005	-0.0512973	0.959089	1	49	67	61	53	59	63	51.5	68.2814	58.1781	55.0371	59.946	61.4533	otop2	otopetrin 2
ENSDARG00000006524	2389.6	-0.00246473	0.071157	-0.034638	0.972368	1	2161	2264	2456	2216	2240	2391	2271.25	2307.3	2342.38	2301.17	2275.92	2332.3	supt6h	SPT6 homolog, histone chaperone and transcription elongation factor
ENSDARG00000006526	11204.7	0.231141	0.180879	1.27788	0.201292	1	11530	11748	12389	18344	10379	12868	12118.3	11972.7	11815.9	19049.1	10545.4	12552.1	fn1b	fibronectin 1b
ENSDARG00000006527	1254.26	0.00454804	0.0819276	0.0555129	0.95573	1	1135	1216	1256	1191	1188	1228	1192.91	1239.26	1197.9	1236.78	1207.05	1197.85	brd3a	bromodomain containing 3a
ENSDARG00000006544	75.7104	-0.261392	0.199938	-1.30736	0.19109	1	82	85	105	72	71	83	86.1836	86.6256	100.143	74.7673	72.1384	80.9623	c1qtnf6b	C1q and TNF related 6b
ENSDARG00000006545	269.493	0.0798983	0.125518	0.636546	0.52442	1	244	259	292	288	251	298	256.449	263.953	278.492	299.069	255.025	290.684	rgp1	GP1 homolog, RAB6A GEF complex partner 1
ENSDARG00000006546	651.54	0.13967	0.174618	0.799859	0.423793	1	695	587	585	803	642	607	730.459	598.226	557.938	833.863	652.294	592.097	ak4	adenylate kinase 4
ENSDARG00000006553	680.412	0.114237	0.118716	0.962268	0.335915	1	651	747	729	854	750	686	684.214	761.286	695.276	886.823	762.026	669.158	rras	RAS related
ENSDARG00000006560	8.59897	-0.277984	0.629904	-0.441312	0.658987	1	6	13	9	10	4	9	6.30612	13.2486	8.58365	10.3843	4.06414	8.77904	irf4a	interferon regulatory factor 4a
ENSDARG00000006566	1151.97	0.102582	0.110507	0.928289	0.353258	1	1025	1044	1178	1182	1099	1191	1077.3	1063.97	1123.51	1227.43	1116.62	1161.76	nlk1	nemo-like kinase, type 1
ENSDARG00000006567	68.5486	-0.182967	0.27818	-0.657729	0.510713	1	82	74	73	84	59	58	86.1836	75.4152	69.623	87.2285	59.946	56.576	dus4l	dihydrouridine synthase 4-like (S. cerevisiae)
ENSDARG00000006568	56.2434	-0.0174306	0.246626	-0.0706763	0.943655	1	63	51	48	59	47	54	66.2142	51.9754	45.7795	61.2677	47.7536	52.6742	kcnmb2	potassium large conductance calcium-activated channel, subfamily M, beta member 2
ENSDARG00000006577	77.4265	0.145598	0.245357	0.593411	0.552906	1	69	56	90	75	61	101	72.5204	57.071	85.8365	77.8826	61.9781	98.5203
ENSDARG00000006580	3.02664	-0.611393	0.981264	-0.623066	0.533241	1	9	4	2	2	3	5	9.45918	4.0765	1.90748	2.07687	3.0481	4.87724	cldnd	claudin d
ENSDARG00000006584	1165.73	-0.00243906	0.0766171	-0.0318344	0.974604	1	1039	1129	1176	1078	1065	1186	1092.01	1150.59	1121.6	1119.43	1082.08	1156.88	phf8	PHD finger protein 8
ENSDARG00000006585	100.501	0.0286617	0.218841	0.130971	0.895799	1	71	101	118	78	114	102	74.6224	102.932	112.541	80.9979	115.828	99.4958	zmp:0000000529	zmp:0000000529
ENSDARG00000006588	2486.44	0.181396	0.213074	0.851326	0.394588	1	2458	2209	2659	2993	2315	2971	2583.41	2251.25	2535.99	3108.04	2352.12	2898.06	zgc:111983	zgc:111983
ENSDARG00000006598	574.695	0.29494	0.494797	0.596083	0.55112	1	754	444	404	964	603	396	792.469	452.491	385.311	1001.05	612.669	386.278	sgk2b	serum/glucocorticoid regulated kinase 2b
ENSDARG00000006600	1185.26	0.0506766	0.115063	0.440424	0.65963	1	1163	1248	1090	1273	1218	1128	1222.34	1271.87	1039.58	1321.93	1237.53	1100.31	lsm14aa	LSM14A mRNA processing body assembly factor a
ENSDARG00000006601	312.055	-0.0232795	0.119887	-0.194178	0.846036	1	302	263	333	272	297	312	317.408	268.03	317.595	282.454	301.762	304.34	kaznb	kazrin, periplakin interacting protein b
ENSDARG00000006602	28.5209	0.0483893	0.349758	0.138351	0.889963	1	21	21	21	19	25	21	22.0714	21.4016	20.0285	19.7303	25.4009	20.4844	chrna2a	cholinergic receptor, nicotinic, alpha 2a (neuronal)
ENSDARG00000006603	585.057	0.240702	0.149356	1.61161	0.107048	1	474	527	616	707	577	613	498.183	537.079	587.503	734.174	586.252	597.95	csrp1a	cysteine and glycine-rich protein 1a
ENSDARG00000006604	178.51	0.0467733	0.148664	0.314624	0.753047	1	149	175	188	188	173	165	156.602	178.347	179.303	195.226	175.774	160.949	nectin3b	nectin cell adhesion molecule 3b
ENSDARG00000006607	372.417	-0.177465	0.135952	-1.30535	0.191775	1	341	425	456	364	363	347	358.398	433.128	434.905	377.99	368.82	338.481	gpr27	G protein-coupled receptor 27
ENSDARG00000006609	1094.89	0.10104	0.0926311	1.09078	0.275369	1	980	987	1106	1102	1020	1163	1030	1005.88	1054.84	1144.36	1036.35	1134.45	map2k2a	mitogen-activated protein kinase kinase 2a
ENSDARG00000006615	519.242	0.0841417	0.12911	0.651707	0.51459	1	467	584	513	558	550	545	490.826	595.169	489.268	579.447	558.819	531.62	hnf1ba	HNF1 homeobox Ba
ENSDARG00000006617	644.565	0.0403023	0.119371	0.337623	0.735647	1	574	612	622	672	573	607	603.285	623.704	593.226	697.828	582.188	592.097	napga	N-ethylmaleimide-sensitive factor attachment protein, gamma a
ENSDARG00000006621	557.949	0.0600943	0.110148	0.545576	0.585357	1	501	541	576	521	595	565	526.561	551.347	549.354	541.025	604.54	551.129	pspc1	paraspeckle component 1
ENSDARG00000006624	627.252	0.00715767	0.102794	0.0696314	0.944487	1	569	564	691	607	573	645	598.03	574.786	659.034	630.33	582.188	629.165	ppp2r2ab	protein phosphatase 2, regulatory subunit B, alpha b
ENSDARG00000006636	291.807	-0.166598	0.161455	-1.03186	0.30214	1	256	347	352	253	296	298	269.061	353.636	335.716	262.724	300.746	290.684	slitrk2	SLIT and NTRK-like family, member 2
ENSDARG00000006639	404.323	-0.0514587	0.122193	-0.421128	0.673662	1	397	386	469	388	404	411	417.255	393.382	447.304	402.913	410.478	400.91	lnpk	lunapark, ER junction formation factor
ENSDARG00000006640	320.194	-0.0510762	0.139725	-0.365549	0.714702	1	296	338	380	329	333	311	311.102	344.464	362.421	341.645	338.339	303.365	eomesa	eomesodermin homolog a
ENSDARG00000006642	487.64	0.000106485	0.13439	0.000792357	0.999368	1	528	492	458	514	482	481	554.938	501.409	436.813	533.756	489.728	469.191	drg2	developmentally regulated GTP binding protein 2
ENSDARG00000006666	320.316	-0.0777199	0.137442	-0.565473	0.571752	1	318	318	347	352	283	292	334.224	324.082	330.948	365.529	287.538	284.831	bud13	BUD13 homolog
ENSDARG00000006672	521.083	0.0710402	0.154236	0.460596	0.645089	1	452	513	455	534	520	432	475.061	522.811	433.951	554.524	528.338	421.394	fam49a	family with sequence similarity 49 member A
ENSDARG00000006677	112.962	-0.112973	0.226211	-0.499413	0.617489	1	87	104	122	77	79	133	91.4387	105.989	116.356	79.9595	80.2667	129.735	ripk1l	receptor (TNFRSF)-interacting serine-threonine kinase 1, like
ENSDARG00000006678	25.4478	0.0770135	0.375169	0.205277	0.837356	1	19	36	18	21	32	24	19.9694	36.6885	17.1673	21.8071	32.5131	23.4108	pth2ra	parathyroid hormone 2 receptor a
ENSDARG00000006683	629.409	0.0460855	0.0998464	0.461564	0.644394	1	558	554	553	555	578	583	586.469	564.595	527.418	576.331	587.268	568.687	arhgef6	Rac/Cdc42 guanine nucleotide exchange factor (GEF) 6
ENSDARG00000006691	12882.5	-0.0762217	0.105437	-0.722912	0.469734	1	13660	11750	13680	13187	12217	11529	14356.9	11974.7	13047.2	13693.8	12412.9	11246	rpl12	ribosomal protein L12
ENSDARG00000006712	588.352	-0.0661032	0.144847	-0.456367	0.648126	1	618	575	648	607	633	510	649.53	585.997	618.023	630.33	643.15	497.479	wipf2b	WAS/WASL interacting protein family, member 2b
ENSDARG00000006719	840.871	0.0242564	0.0932858	0.260022	0.794846	1	895	958	1015	961	965	980	940.663	976.322	968.045	997.936	980.473	955.94	specc1la	sperm antigen with calponin homology and coiled-coil domains 1-like a
ENSDARG00000006747	1783.94	-0.028808	0.104608	-0.275389	0.783017	1	1758	1860	1631	1610	1768	1768	1847.69	1895.57	1555.55	1671.88	1796.35	1724.59	tmem178b	transmembrane protein 178B
ENSDARG00000006754	230.403	-0.0180177	0.148556	-0.121286	0.903465	1	191	265	252	213	257	226	200.745	270.068	240.342	221.187	261.121	220.451	mllt3	MLLT3 super elongation complex subunit
ENSDARG00000006757	1703.37	-0.0113324	0.111468	-0.101665	0.919022	1	1502	1616	1799	1490	1789	1577	1578.63	1646.91	1715.78	1547.27	1817.68	1538.28	klhl41b	kelch-like family member 41b
ENSDARG00000006758	412.065	0.0193502	0.126184	0.15335	0.878122	1	324	315	428	339	376	360	340.53	321.024	408.2	352.029	382.029	351.162	fam234b	family with sequence similarity 234 member B
ENSDARG00000006760	380.619	-0.0497601	0.231517	-0.214931	0.829821	1	302	490	375	272	468	386	317.408	499.371	357.652	282.454	475.504	376.523	slc24a3	solute carrier family 24 member 3
ENSDARG00000006766	3596.34	-0.0437552	0.117151	-0.373494	0.708781	1	3479	3164	3621	3228	3256	3450	3656.5	3224.51	3453.49	3352.07	3308.21	3365.3	snd1	staphylococcal nuclease and tudor domain containing 1
ENSDARG00000006773	673.55	0.0667099	0.137215	0.48617	0.626846	1	561	690	728	598	725	742	589.622	703.196	694.322	620.984	736.625	723.783	elovl4a	ELOVL fatty acid elongase 4a
ENSDARG00000006775	46.7306	0.0267544	0.26208	0.102085	0.918689	1	56	51	39	44	54	51	58.8571	51.9754	37.1958	45.6911	54.8658	49.7479	cass4	Cas scaffold protein family member 4
ENSDARG00000006782	497.857	-0.0616789	0.158159	-0.38998	0.696552	1	509	420	584	495	414	535	534.969	428.032	556.984	514.025	420.638	521.865	rb1	retinoblastoma 1
ENSDARG00000006786	825.689	0.0153095	0.174066	0.0879526	0.929914	1	846	688	851	826	701	879	889.163	701.158	811.632	857.747	712.24	857.42	copz2	coatomer protein complex, subunit zeta 2
ENSDARG00000006791	343.046	0.0534644	0.304285	0.175705	0.860526	1	407	176	382	429	188	381	427.765	179.366	364.328	445.489	191.014	371.646	arntl1a	aryl hydrocarbon receptor nuclear translocator-like 1a
ENSDARG00000006797	253.701	-0.0754192	0.154461	-0.488275	0.625355	1	210	260	281	184	247	280	220.714	264.972	268.001	191.072	250.96	273.126	nt5dc1	5'-nucleotidase domain containing 1
ENSDARG00000006811	563.187	-0.157717	0.181959	-0.866772	0.386067	1	518	608	582	437	566	525	544.428	619.628	555.076	453.796	575.075	512.111	sult1st6	sulfotransferase family 1, cytosolic sulfotransferase 6
ENSDARG00000006812	1314.52	-0.0301047	0.12312	-0.244516	0.806831	1	1391	1110	1378	1277	1108	1409	1461.97	1131.23	1314.25	1326.08	1125.77	1374.41	wdr26b	WD repeat domain 26b
ENSDARG00000006816	0.897001	-0.877322	2.10348	-0.417082	0.676619	1	0	1	1	0	0	1	0	1.01912	0.953739	0	0	0.975449	gtf2f2b	general transcription factor IIF, polypeptide 2b
ENSDARG00000006818	206.299	-0.0273087	0.265448	-0.102878	0.91806	1	250	169	274	249	153	276	262.755	172.232	261.325	258.57	155.453	269.224	urod	uroporphyrinogen decarboxylase
ENSDARG00000006832	455.743	-0.101713	0.0996975	-1.02021	0.307628	1	454	438	485	428	429	422	477.163	446.377	462.564	444.45	435.879	411.639	galnt9	polypeptide N-acetylgalactosaminyltransferase 9
ENSDARG00000006837	1044.98	0.0630127	0.0967498	0.651295	0.514856	1	1037	1051	1165	1189	1088	1106	1089.91	1071.1	1111.11	1234.7	1105.45	1078.85	mycn	MYCN proto-oncogene, bHLH transcription factor
ENSDARG00000006838	25.7163	0.202695	0.386385	0.524592	0.599867	1	14	27	21	23	26	22	14.7143	27.5164	20.0285	23.884	26.4169	21.4599	eef1a2	eukaryotic translation elongation factor 1 alpha 2
ENSDARG00000006840	1504.14	0.010686	0.156239	0.0683951	0.945471	1	1713	1279	1607	1805	1299	1514	1800.4	1303.46	1532.66	1874.38	1319.83	1476.83	gnmt	glycine N-methyltransferase
ENSDARG00000006848	208.366	-0.125512	0.143329	-0.875692	0.381197	1	179	213	223	167	190	205	188.133	217.074	212.684	173.419	193.046	199.967	parp9	poly(ADP-ribose) polymerase family member 9
ENSDARG00000006849	228.297	-0.084234	0.144232	-0.584019	0.559208	1	167	222	189	168	187	189	175.52	226.246	180.257	174.457	189.998	184.36	asic2	acid-sensing (proton-gated) ion channel 2
ENSDARG00000006859	769.831	0.0264371	0.102123	0.258876	0.795731	1	758	737	795	768	828	728	796.673	751.095	758.223	797.518	841.276	710.127	nkain1	sodium/potassium transporting ATPase interacting 1
ENSDARG00000006862	764.377	0.0195843	0.0998803	0.196078	0.844549	1	712	720	774	765	727	736	748.326	733.77	738.194	794.403	738.657	717.93	kifap3b	kinesin-associated protein 3b
ENSDARG00000006863	35.7827	-0.942497	0.347157	-2.7149	0.00662964	1	36	28	46	13	23	21	37.8367	28.5355	43.872	13.4997	23.3688	20.4844	si:ch1073-349o24.2	si:ch1073-349o24.2
ENSDARG00000006865	235.597	0.0474934	0.19453	0.244145	0.807118	1	207	221	233	197	261	223	217.561	225.227	222.221	204.572	265.185	217.525	glra4a	glycine receptor, alpha 4a
ENSDARG00000006868	112.285	-0.00956365	0.218236	-0.0438225	0.965046	1	101	105	141	101	114	128	106.153	107.008	134.477	104.882	115.828	124.857	trh	thyrotropin-releasing hormone
ENSDARG00000006869	101.845	0.256734	0.206915	1.24077	0.214691	1	105	94	105	138	103	121	110.357	95.7977	100.143	143.304	104.652	118.029	stx17	syntaxin 17
ENSDARG00000006877	56.1525	-0.0447975	0.278853	-0.160649	0.87237	1	41	70	69	47	50	77	43.0918	71.3387	65.808	48.8064	50.8017	75.1096	enpp4	ectonucleotide pyrophosphatase/phosphodiesterase 4
ENSDARG00000006878	788.455	0.10486	0.0879112	1.19279	0.23295	1	647	723	787	731	767	813	680.01	736.827	750.593	759.096	779.298	793.04	phf21aa	PHD finger protein 21Aa
ENSDARG00000006889	502.759	0.0173215	0.141712	0.122231	0.902716	1	467	506	522	497	557	452	490.826	515.677	497.852	516.102	565.931	440.903	mpped2a	metallophosphoesterase domain containing 2a
ENSDARG00000006891	87.0266	-0.247603	0.212839	-1.16333	0.244694	1	88	100	102	92	78	73	92.4897	101.912	97.2814	95.536	79.2507	71.2078	kcns3a	potassium voltage-gated channel, delayed-rectifier, subfamily S, member 3a
ENSDARG00000006892	162.315	-0.209821	0.355315	-0.590521	0.554841	1	160	263	154	120	266	112	168.163	268.03	146.876	124.612	270.265	109.25	myo3b	myosin IIIB
ENSDARG00000006894	36.5962	0.000700377	0.297677	0.00235281	0.998123	1	29	48	37	30	36	48	30.4796	48.918	35.2884	31.153	36.5772	46.8215	oprk1	opioid receptor, kappa 1
ENSDARG00000006896	280.236	0.105147	0.156323	0.672629	0.501183	1	238	258	299	291	291	268	250.143	262.934	285.168	302.185	295.666	261.42	lhx6	LIM homeobox 6
ENSDARG00000006899	334.653	0.00627397	0.131945	0.0475498	0.962075	1	300	340	301	309	300	335	315.306	346.502	287.076	320.876	304.81	326.775	far1	fatty acyl CoA reductase 1
ENSDARG00000006900	969.446	-0.0337538	0.177329	-0.190346	0.849038	1	1020	1136	882	999	1098	868	1072.04	1157.73	841.198	1037.4	1115.61	846.69	impdh2	IMP (inosine 5'-monophosphate) dehydrogenase 2
ENSDARG00000006901	1092.8	0.0542779	0.14482	0.374795	0.707813	1	992	863	1151	1034	912	1164	1042.61	879.505	1097.75	1073.74	926.623	1135.42	si:ch1073-459j12.1	si:ch1073-459j12.1
ENSDARG00000006911	43.8536	-0.197568	0.265285	-0.744739	0.456429	1	46	46	47	38	39	44	48.3469	46.8797	44.8258	39.4605	39.6253	42.9198	wnt8b	wingless-type MMTV integration site family, member 8b
ENSDARG00000006915	645.816	-0.00552953	0.101178	-0.0546514	0.956416	1	628	620	691	693	611	619	660.04	631.857	659.034	719.635	620.797	603.803	arl8ba	ADP-ribosylation factor-like 8Ba
ENSDARG00000006921	1650.46	0.0478144	0.10433	0.458298	0.646738	1	1613	1615	1586	1780	1472	1715	1695.29	1645.89	1512.63	1848.41	1495.6	1672.89	lrp5	low density lipoprotein receptor-related protein 5
ENSDARG00000006923	362.378	-0.00807314	0.574215	-0.0140594	0.988783	1	188	609	359	156	482	515	197.592	620.647	342.392	161.996	489.728	502.356	cacna1ab	calcium channel, voltage-dependent, P/Q type, alpha 1A subunit, b
ENSDARG00000006924	387.498	0.0209673	0.109386	0.191683	0.847991	1	372	329	377	356	366	369	390.979	335.292	359.56	369.683	371.868	359.941	fbxo38	F-box protein 38
ENSDARG00000006939	8.49669	0.206462	0.646555	0.319327	0.749479	1	3	10	7	7	6	10	3.15306	10.1912	6.67618	7.26904	6.0962	9.75449	tbx16l	T-box transcription factor 16, like
ENSDARG00000006944	53.897	0.294652	0.304117	0.968874	0.332608	1	31	40	27	50	30	40	32.5816	40.765	25.751	51.9217	30.481	39.018	gdpd3b	glycerophosphodiester phosphodiesterase domain containing 3b
ENSDARG00000006963	1178.71	0.0325936	0.12764	0.255356	0.798448	1	1238	1088	1223	1219	1106	1300	1301.16	1108.81	1166.42	1265.85	1123.73	1268.08	cse1l	CSE1 chromosome segregation 1-like (yeast)
ENSDARG00000006978	138.211	-0.026979	0.165648	-0.162869	0.870622	1	142	148	151	152	152	127	149.245	150.83	144.015	157.842	154.437	123.882	zak	sterile alpha motif and leucine zipper containing kinase AZK
ENSDARG00000006981	21.6706	0.11004	0.371848	0.295928	0.767285	1	33	23	17	28	27	24	34.6837	23.4399	16.2136	29.0762	27.4329	23.4108	ccdc113	coiled-coil domain containing 113
ENSDARG00000006983	434.187	0.0356862	0.132264	0.26981	0.787306	1	359	393	527	418	427	457	377.316	400.516	502.621	434.066	433.847	445.78	celf3b	cugbp, Elav-like family member 3b
ENSDARG00000006990	270.728	0.113639	0.299167	0.379851	0.704056	1	160	180	349	216	184	338	168.163	183.442	332.855	224.302	186.95	329.702	creld1	cysteine rich with EGF like domains 1
ENSDARG00000007009	151.687	-0.159672	0.205713	-0.77619	0.437637	1	146	178	142	148	146	122	153.449	181.404	135.431	153.688	148.341	119.005	hoxa11b	homeobox A11b
ENSDARG00000007018	18.4338	0.403068	0.388296	1.03804	0.29925	1	22	16	18	23	26	25	23.1224	16.306	17.1673	23.884	26.4169	24.3862	ms4a17a.6	membrane-spanning 4-domains, subfamily A, member 17A.6
ENSDARG00000007024	1110.13	-0.0830256	0.162141	-0.512057	0.608611	1	1178	1338	1130	1093	1205	1142	1238.1	1363.59	1077.73	1135.01	1224.32	1113.96	uox	urate oxidase
ENSDARG00000007025	79.1603	-0.00586222	0.250683	-0.023385	0.981343	1	55	100	78	58	73	101	57.8061	101.912	74.3917	60.2292	74.1705	98.5203	ttc9c	tetratricopeptide repeat domain 9C
ENSDARG00000007034	1741.57	0.115755	0.0953901	1.2135	0.22494	1	1560	1621	1802	1725	1788	1867	1639.59	1652	1718.64	1791.3	1816.67	1821.16	hnrpkl	heterogeneous nuclear ribonucleoprotein K, like
ENSDARG00000007040	67.3384	-0.0337525	0.412654	-0.0817938	0.934811	1	54	79	91	56	67	95	56.7551	80.5109	86.7903	58.1524	68.0743	92.6676	tmigd1	transmembrane and immunoglobulin domain containing 1
ENSDARG00000007045	476.037	-0.0683251	0.131715	-0.518733	0.603947	1	452	462	596	438	478	517	475.061	470.836	568.429	454.835	485.664	504.307	cnot4a	CCR4-NOT transcription complex, subunit 4a
ENSDARG00000007065	424.317	0.0565948	0.156074	0.362616	0.716892	1	446	450	419	474	456	435	468.755	458.606	399.617	492.218	463.312	424.32	mrps18b	mitochondrial ribosomal protein S18B
ENSDARG00000007067	0						0	0	0	0	0	0	0	0	0	0	0	0
ENSDARG00000007077	403.709	0.118828	0.115875	1.02548	0.305137	1	390	383	412	416	408	460	409.898	390.325	392.941	431.989	414.542	448.706	ankrd50l	ankyrin repeat domain 50-like
ENSDARG00000007080	253.726	-0.427249	0.291721	-1.46458	0.143035	1	147	189	184	103	137	146	154.5	192.615	175.488	106.959	139.197	142.416	rhcgl1	Rh family, C glycoprotein, like 1
ENSDARG00000007081	823.282	0.0792271	0.107632	0.736094	0.461674	1	686	836	911	778	867	914	721	851.988	868.857	807.902	880.902	891.56	pias4a	protein inhibitor of activated STAT, 4a
ENSDARG00000007086	210.524	0.0703599	0.223988	0.314123	0.753427	1	266	180	213	262	188	242	279.571	183.442	203.146	272.07	191.014	236.059	aqp10a	aquaporin 10a
ENSDARG00000007092	435.369	0.0678246	0.109468	0.619584	0.535532	1	391	395	468	440	406	463	410.949	402.554	446.35	456.911	412.51	451.633	xab2	XPA binding protein 2
ENSDARG00000007097	94.554	-0.0644156	0.187687	-0.343208	0.731442	1	102	115	109	95	113	103	107.204	117.199	103.958	98.6513	114.812	100.471	her13	hairy-related 13
ENSDARG00000007098	6189.38	0.0536295	0.0912176	0.587929	0.55658	1	5928	6171	5891	6410	6336	5875	6230.45	6289.02	5618.48	6656.37	6437.59	5730.76	itm2ba	integral membrane protein 2Ba
ENSDARG00000007099	775.25	0.0704142	0.131049	0.53731	0.591054	1	747	787	784	867	837	719	785.112	802.051	747.732	900.323	850.42	701.348	cx43.4	connexin 43.4
ENSDARG00000007108	240.636	0.00608196	0.143512	0.0423796	0.966196	1	231	246	222	242	215	244	242.786	250.705	211.73	251.301	218.447	238.01	lipia	lipase, member Ia
ENSDARG00000007125	145.241	0.0214967	0.184567	0.116471	0.907279	1	147	143	160	154	121	181	154.5	145.735	152.598	159.919	122.94	176.556	asb6	ankyrin repeat and SOCS box containing 6
ENSDARG00000007127	434.893	-0.0100173	0.200547	-0.0499497	0.960162	1	499	328	380	449	357	393	524.459	334.273	362.421	466.257	362.724	383.351	acat2	acetyl-CoA acetyltransferase 2
ENSDARG00000007129	208.531	0.0430785	0.148959	0.289197	0.772431	1	208	184	197	170	205	232	218.612	187.519	187.887	176.534	208.287	226.304	slc6a16a	solute carrier family 6 member 16a
ENSDARG00000007130	662.907	-0.121618	0.10045	-1.21074	0.225996	1	738	731	721	666	652	692	775.653	744.98	687.646	691.598	662.454	675.011	mrto4	MRT4 homolog, ribosome maturation factor
ENSDARG00000007135	1268.38	0.00794083	0.101174	0.078487	0.937441	1	1104	1216	1489	1166	1306	1337	1160.33	1239.26	1420.12	1210.82	1326.94	1304.18	cnot3a	CCR4-NOT transcription complex, subunit 3a
ENSDARG00000007136	396.967	0.00873137	0.184868	0.0472302	0.96233	1	368	479	339	308	436	453	386.775	488.161	323.318	319.838	442.991	441.878	sh3bp5lb	SH3-binding domain protein 5-like, b
ENSDARG00000007141	1522.82	0.0196981	0.169847	0.115975	0.907672	1	1856	1371	1524	1735	1551	1527	1950.69	1397.22	1453.5	1801.68	1575.87	1489.51	psmc3	proteasome 26S subunit, ATPase 3
ENSDARG00000007149	1204.67	-0.0424436	0.132836	-0.319519	0.749333	1	1041	1231	1278	971	1188	1280	1094.11	1254.54	1218.88	1008.32	1207.05	1248.57	l1cama	L1 cell adhesion molecule, paralog a
ENSDARG00000007151	31.5798	-0.0114775	0.331918	-0.0345791	0.972415	1	25	38	36	23	36	39	26.2755	38.7267	34.3346	23.884	36.5772	38.0425	kcnk2b	potassium channel, subfamily K, member 2b
ENSDARG00000007169	203.282	-0.0428552	0.178033	-0.240714	0.809776	1	188	185	254	183	186	237	197.592	188.538	242.25	190.034	188.982	231.181	itgb1bp1	integrin beta 1 binding protein 1
ENSDARG00000007171	166.144	-0.113816	0.152003	-0.748773	0.453994	1	147	179	168	159	141	155	154.5	182.423	160.228	165.111	143.261	151.195	aig1	androgen-induced 1 (H. sapiens)
ENSDARG00000007172	917.392	0.0643212	0.121539	0.529224	0.59665	1	761	846	723	724	888	824	799.826	862.18	689.554	751.827	902.238	803.77	plxna3	plexin A3
ENSDARG00000007175	296.074	0.0170962	0.174527	0.0979575	0.921966	1	236	270	306	288	221	309	248.041	275.164	291.844	299.069	224.544	301.414	recql	RecQ helicase-like
ENSDARG00000007179	1073.81	0.0535019	0.12805	0.417822	0.676078	1	989	1002	888	1046	1045	891	1039.46	1021.16	846.921	1086.2	1061.76	869.125	sash1a	SAM and SH3 domain containing 1a
ENSDARG00000007180	467.436	-0.0840756	0.162363	-0.517826	0.60458	1	417	504	518	440	465	446	438.275	513.639	494.037	456.911	472.456	435.05	slc30a4	solute carrier family 30 member 4
ENSDARG00000007181	212.627	0.0176306	0.132032	0.133533	0.893772	1	188	215	231	214	212	213	197.592	219.112	220.314	222.225	215.399	207.771	nadk2	NAD kinase 2, mitochondrial
ENSDARG00000007184	782.129	0.0836569	0.117312	0.713117	0.475773	1	735	796	726	802	807	778	772.5	811.223	692.415	832.825	819.939	758.899	zbtb16a	zinc finger and BTB domain containing 16a
ENSDARG00000007186	62.3622	0.227411	0.231841	0.980891	0.326647	1	59	51	50	68	58	61	62.0102	51.9754	47.687	70.6136	58.93	59.5024	ppp1r8a	protein phosphatase 1, regulatory subunit 8a
ENSDARG00000007195	581.689	0.0244525	0.150357	0.16263	0.870809	1	487	669	632	486	691	636	511.847	681.795	602.763	504.679	702.08	620.386	grm2b	glutamate receptor, metabotropic 2b
ENSDARG00000007196	470.4	0.0204175	0.133413	0.15304	0.878366	1	501	432	505	517	450	487	526.561	440.262	481.638	536.871	457.215	475.044	rae1	ribonucleic acid export 1
ENSDARG00000007198	402.047	0.00913115	0.161864	0.0564123	0.955013	1	377	410	400	453	373	363	396.234	417.841	381.496	470.411	378.981	354.088	mta1	metastasis associated 1
ENSDARG00000007199	0.405229	1.82316	3.06685	0.594473	0.552196	1	0	0	0	0	0	2	0	0	0	0	0	1.9509
ENSDARG00000007207	298.868	0.00957943	0.224018	0.0427619	0.965891	1	245	351	328	238	344	346	257.5	357.713	312.827	247.148	349.516	337.505	cnpy2	canopy FGF signaling regulator 2
ENSDARG00000007216	2191.71	-0.00781668	0.127133	-0.0614845	0.950973	1	2347	1955	2335	2352	2031	2198	2466.74	1992.39	2226.98	2442.4	2063.57	2144.04	abce1	ATP-binding cassette, sub-family E (OABP), member 1
ENSDARG00000007217	335.653	0.0105798	0.123647	0.0855645	0.931813	1	336	374	358	365	375	332	353.143	381.153	341.439	379.029	381.013	323.849	wdr55	WD repeat domain 55
ENSDARG00000007219	1695.58	0.0999051	0.113275	0.881966	0.377795	1	1394	1665	1836	1720	1598	1903	1465.12	1696.84	1751.07	1786.11	1623.62	1856.28	actn1	actinin, alpha 1
ENSDARG00000007220	660.533	-0.110021	0.143232	-0.768127	0.442412	1	631	727	766	578	736	646	663.194	740.904	730.564	600.215	747.801	630.14	ncam1b	neural cell adhesion molecule 1b
ENSDARG00000007221	180.126	-0.0639873	0.212216	-0.30152	0.763018	1	214	147	197	210	150	172	224.918	149.811	187.887	218.071	152.405	167.777	pbk	PDZ binding kinase
ENSDARG00000007231	627.064	0.0622668	0.111586	0.558017	0.576833	1	620	547	652	672	624	595	651.632	557.461	621.838	697.828	634.005	580.392	ryk	receptor like tyrosine kinase
ENSDARG00000007241	731.458	-0.0110825	0.214731	-0.051611	0.958839	1	516	872	771	578	860	693	542.326	888.677	735.333	600.215	873.789	675.986	mycb	MYC proto-oncogene, bHLH transcription factor b
ENSDARG00000007244	337.769	-0.118535	0.138487	-0.855928	0.392037	1	327	316	394	304	318	329	343.683	322.043	375.773	315.684	323.099	320.923	acp2	acid phosphatase 2, lysosomal
ENSDARG00000007245	102.063	0.00594606	0.241127	0.0246595	0.980327	1	88	119	84	72	104	117	92.4897	121.276	80.1141	74.7673	105.668	114.128	rundc3aa	RUN domain containing 3Aa
ENSDARG00000007247	505.893	-0.0343122	0.143551	-0.239024	0.811087	1	421	549	475	417	544	446	442.479	559.5	453.026	433.027	552.723	435.05	ric8a	RIC8 guanine nucleotide exchange factor A
ENSDARG00000007250	278.184	-0.0126541	0.161125	-0.0785357	0.937402	1	261	291	307	289	241	319	274.316	296.565	292.798	300.108	244.864	311.168	use1	unconventional SNARE in the ER 1 homolog (S. cerevisiae)
ENSDARG00000007257	548.762	-0.107653	0.117446	-0.916615	0.359344	1	583	565	597	569	530	515	612.745	575.806	569.382	590.869	538.498	502.356	rab5ab	RAB5A, member RAS oncogene family, b
ENSDARG00000007264	688.219	-0.0589668	0.120673	-0.488648	0.625091	1	659	589	808	666	613	684	692.622	600.265	770.621	691.598	622.829	667.207
ENSDARG00000007271	410.125	0.0848291	0.121657	0.69728	0.485628	1	383	324	399	415	355	399	402.541	330.196	380.542	430.951	360.692	389.204	mynn	myoneurin
ENSDARG00000007275	9757.25	-0.018521	0.1685	-0.109917	0.912475	1	10289	8509	11756	10651	8569	10805	10813.9	8671.73	11212.2	11060.4	8706.4	10539.7	si:ch211-251b21.1	si:ch211-251b21.1
ENSDARG00000007276	3309.17	-0.60784	0.53241	-1.14168	0.253588	1	3438	2145	3899	1509	1615	3114	3613.41	2186.02	3718.63	1567	1640.89	3037.55	ela3l	elastase 3 like
ENSDARG00000007277	49.3112	0.403046	0.245846	1.63942	0.101126	1	41	47	44	54	66	54	43.0918	47.8989	41.9645	56.0755	67.0582	52.6742	myf5	myogenic factor 5
ENSDARG00000007278	221.699	0.0430075	0.16451	0.261428	0.793763	1	206	179	249	222	198	230	216.51	182.423	237.481	230.533	201.175	224.353	ect2	epithelial cell transforming 2
ENSDARG00000007279	770.442	0.0336473	0.13226	0.254403	0.799184	1	797	769	852	842	815	809	837.663	783.707	812.586	874.362	828.068	789.138	yipf5	Yip1 domain family, member 5
ENSDARG00000007285	340.336	-0.0903602	0.174292	-0.51844	0.604151	1	405	342	423	370	310	417	425.663	348.541	403.432	384.221	314.971	406.762	mrpl57	mitochondrial ribosomal protein L57
ENSDARG00000007289	30.4436	0.0691451	0.310049	0.223013	0.823525	1	25	35	31	33	35	27	26.2755	35.6694	29.5659	34.2684	35.5612	26.3371	metrnlb	meteorin like, glial cell differentiation regulator b
ENSDARG00000007294	10517.9	0.016351	0.0913373	0.179018	0.857924	1	10642	10155	10803	10570	10474	10848	11185	10349.2	10303.2	10976.3	10641.9	10581.7	aco2	aconitase 2, mitochondrial
ENSDARG00000007302	299.004	-0.229176	0.153461	-1.49339	0.135336	1	346	291	303	287	248	266	363.653	296.565	288.983	298.031	251.976	259.469	sh3gl3b	SH3-domain GRB2-like 3b
ENSDARG00000007315	442.483	0.0513548	0.112164	0.457855	0.647057	1	404	405	484	415	475	444	424.612	412.746	461.61	430.951	482.616	433.099	tmpoa	thymopoietin a
ENSDARG00000007320	14466.5	-0.0547784	0.0890116	-0.615408	0.538286	1	14687	13355	16606	14313	13730	14762	15436.3	13610.4	15837.8	14863.1	13950.1	14399.6	rpl7	ribosomal protein L7
ENSDARG00000007323	1458.39	-0.0476143	0.145236	-0.327841	0.743032	1	1640	1434	1450	1596	1461	1310	1723.67	1461.43	1382.92	1657.34	1484.43	1277.84	chmp4bb	charged multivesicular body protein 4Bb
ENSDARG00000007329	19.4843	0.556762	0.451796	1.23233	0.217825	1	27	17	11	39	23	19	28.3775	17.3251	10.4911	40.499	23.3688	18.5335	tbx16	T-box transcription factor 16
ENSDARG00000007344	701.683	-0.675864	0.548567	-1.23205	0.217929	1	396	1496	570	423	818	292	416.204	1524.61	543.631	439.258	831.116	284.831	tcap	titin-cap (telethonin)
ENSDARG00000007347	647.279	-0.00746498	0.146575	-0.0509295	0.959382	1	657	537	796	648	553	771	690.52	547.27	759.177	672.906	561.867	752.071	degs1	delta(4)-desaturase, sphingolipid 1
ENSDARG00000007349	13.0591	0.446022	0.596087	0.74825	0.45431	1	4	4	6	5	7	7	4.20408	4.0765	5.72244	5.19217	7.11224	6.82814	dmrt1	doublesex and mab-3 related transcription factor 1
ENSDARG00000007356	40.8962	-0.0478178	0.279279	-0.171219	0.864052	1	32	48	36	40	30	42	33.6326	48.918	34.3346	41.5374	30.481	40.9689	fgf20a	fibroblast growth factor 20a
ENSDARG00000007358	15.813	-0.281354	0.449966	-0.625278	0.531788	1	15	18	12	12	14	11	15.7653	18.3442	11.4449	12.4612	14.2245	10.7299	cxcr3.1	chemokine (C-X-C motif) receptor 3, tandem duplicate 1
ENSDARG00000007359	206.765	0.023686	0.171772	0.137892	0.890326	1	230	165	222	220	209	196	241.735	168.156	211.73	228.456	212.351	191.188	zgc:56596	zgc:56596
ENSDARG00000007362	604.118	0.0190472	0.138948	0.137081	0.890967	1	661	595	624	654	606	642	694.724	606.379	595.133	679.136	615.717	626.238	sft2d1	SFT2 domain containing 1
ENSDARG00000007366	296.459	-0.0150838	0.149693	-0.100765	0.919737	1	239	330	313	273	303	293	251.194	336.311	298.52	283.493	307.858	285.807	si:ch73-71d17.1	si:ch73-71d17.1
ENSDARG00000007369	875.018	0.00815477	0.174924	0.046619	0.962817	1	1017	917	815	1069	905	786	1068.89	934.538	777.298	1110.09	919.511	766.703	tcf7l1b	transcription factor 7 like 1b
ENSDARG00000007370	587.905	0.203373	0.189456	1.07346	0.283066	1	555	685	555	723	686	653	583.316	698.101	529.325	750.788	696.999	636.968	dysf	dysferlin, limb girdle muscular dystrophy 2B (autosomal recessive)
ENSDARG00000007371	6.09269	-1.24242	0.886145	-1.40205	0.160901	1	6	14	13	2	2	10	6.30612	14.2677	12.3986	2.07687	2.03207	9.75449	slc26a3.1	solute carrier family 26 member 3
ENSDARG00000007377	1252.9	0.246002	0.475036	0.517859	0.604557	1	1611	876	1103	2269	994	972	1693.19	892.753	1051.97	2356.21	1009.94	948.136	odc1	ornithine decarboxylase 1
ENSDARG00000007382	272.138	-0.0287972	0.473617	-0.0608026	0.951516	1	184	364	269	157	404	237	193.388	370.961	256.556	163.034	410.478	231.181	ubtd1a	ubiquitin domain containing 1a
ENSDARG00000007383	357.113	0.0576992	0.132721	0.434739	0.663752	1	386	416	378	457	397	370	405.694	423.956	360.513	474.565	403.366	360.916	kcnk6	potassium channel, subfamily K, member 6
ENSDARG00000007385	4380.57	-0.073776	0.107703	-0.684992	0.493349	1	4460	3791	5122	4073	3961	4626	4687.55	3863.5	4885.05	4229.55	4024.51	4512.43	cct7	chaperonin containing TCP1, subunit 7 (eta)
ENSDARG00000007387	437.733	-0.0157967	0.136544	-0.115689	0.907899	1	410	391	504	425	394	466	430.918	398.478	480.685	441.335	400.317	454.559	irf2a	interferon regulatory factor 2a
ENSDARG00000007396	222.8	0.093875	0.164824	0.569547	0.568985	1	231	227	221	263	252	207	242.786	231.341	210.776	273.108	256.041	201.918	rnd3b	Rho family GTPase 3b
ENSDARG00000007398	125.092	0.117769	0.271897	0.433138	0.664914	1	82	142	113	82	153	130	86.1836	144.716	107.773	85.1517	155.453	126.808	lrrk1	leucine-rich repeat kinase 1
ENSDARG00000007405	754.478	0.0254822	0.0945817	0.26942	0.787606	1	715	678	820	704	742	799	751.479	690.967	782.066	731.058	753.897	779.384	strap	serine/threonine kinase receptor associated protein
ENSDARG00000007406	474.888	0.0114405	0.10671	0.107212	0.914621	1	437	518	525	512	487	486	459.296	527.907	500.713	531.679	494.809	474.068	phox2a	paired like homeobox 2A
ENSDARG00000007407	153.074	-0.00543639	0.177081	-0.0307	0.975509	1	141	153	173	150	163	150	148.194	155.926	164.997	155.765	165.614	146.317	barx1	BARX homeobox 1
ENSDARG00000007409	141.773	-0.0142196	0.170588	-0.0833564	0.933568	1	153	128	172	147	139	161	160.806	130.448	164.043	152.65	141.229	157.047	ppifa	peptidylprolyl isomerase Fa
ENSDARG00000007412	664.701	0.084474	0.179469	0.470688	0.637863	1	648	695	572	666	716	648	681.061	708.292	545.539	691.598	727.48	632.091	slc2a1b	solute carrier family 2 member 1b
ENSDARG00000007413	1216.03	-0.0632584	0.113941	-0.555185	0.578768	1	1123	1246	1418	1201	1264	1137	1180.3	1269.83	1352.4	1247.16	1284.27	1109.09	arid2	AT rich interactive domain 2 (ARID, RFX-like)
ENSDARG00000007418	157.924	0.143823	0.159057	0.904223	0.365877	1	160	147	161	165	172	179	168.163	149.811	153.552	171.342	174.758	174.605	chmp4c	charged multivesicular body protein 4C
ENSDARG00000007421	953.745	0.00144718	0.147736	0.0097957	0.992184	1	1090	831	1024	1111	844	985	1145.61	846.893	976.629	1153.7	857.533	960.817	ftcd	formimidoyltransferase cyclodeaminase
ENSDARG00000007425	131.429	-0.115241	0.173327	-0.664875	0.506131	1	127	128	159	133	128	119	133.48	130.448	151.645	138.112	130.052	116.078	apol1	apolipoprotein L, 1
ENSDARG00000007429	206.914	0.142125	0.210923	0.673823	0.500424	1	215	189	210	237	182	258	225.969	192.615	200.285	246.109	184.918	251.666	ndor1	NADPH dependent diflavin oxidoreductase 1
ENSDARG00000007430	146.578	-0.102607	0.170697	-0.601104	0.547771	1	121	150	172	126	121	164	127.173	152.869	164.043	130.843	122.94	159.974	prdm12b	PR domain containing 12b
ENSDARG00000007436	59.5644	-0.274137	0.221666	-1.23671	0.216194	1	69	69	68	53	61	56	72.5204	70.3196	64.8543	55.0371	61.9781	54.6251	avpr2aa	arginine vasopressin receptor 2a, duplicate a
ENSDARG00000007438	1240.1	-0.0259564	0.0903866	-0.287171	0.773981	1	1175	1125	1356	1181	1165	1230	1234.95	1146.52	1293.27	1226.39	1183.68	1199.8	ube2ib	ubiquitin-conjugating enzyme E2Ib
ENSDARG00000007443	142.043	-0.0929148	0.164243	-0.565717	0.571586	1	163	138	179	137	143	169	171.316	140.639	170.719	142.266	145.293	164.851	fbxl18	F-box and leucine-rich repeat protein 18
ENSDARG00000007444	197.458	0.00431963	0.147866	0.0292131	0.976695	1	182	195	239	210	176	229	191.286	198.729	227.944	218.071	178.822	223.378	ift81	intraflagellar transport 81 homolog
ENSDARG00000007449	372.231	0.0664321	0.138653	0.479124	0.63185	1	373	311	355	400	297	389	392.03	316.948	338.577	415.374	301.762	379.45	slc25a39	solute carrier family 25 member 39
ENSDARG00000007461	273.2	0.00425651	0.143243	0.0297154	0.976294	1	231	299	263	226	254	315	242.786	304.718	250.833	234.686	258.073	307.266	srgap1a	SLIT-ROBO Rho GTPase activating protein 1a
ENSDARG00000007465	30.8273	-0.282301	0.31233	-0.903854	0.366073	1	33	37	31	27	25	31	34.6837	37.7076	29.5659	28.0377	25.4009	30.2389	tdrd1	tudor domain containing 1
ENSDARG00000007467	1.16708	-1.00855	1.65738	-0.608523	0.542841	1	2	2	0	1	1	0	2.10204	2.03825	0	1.03843	1.01603	0	ifit10	interferon-induced protein with tetratricopeptide repeats 10
ENSDARG00000007477	256.227	-0.130298	0.137985	-0.94429	0.345021	1	253	260	278	236	220	265	265.908	264.972	265.14	245.071	223.527	258.494	fbxo8	F-box protein 8
ENSDARG00000007480	1437.54	-0.400635	0.269278	-1.48781	0.1368	1	1587	2744	1660	1097	2154	1285	1667.97	2796.48	1583.21	1139.16	2188.54	1253.45	rpe65a	retinoid isomerohydrolase RPE65 a
ENSDARG00000007485	536.915	0.102564	0.122814	0.83512	0.40365	1	511	457	543	566	519	531	537.071	465.74	517.88	587.754	527.322	517.963	epc2	enhancer of polycomb homolog 2 (Drosophila)
ENSDARG00000007490	52.4041	0.114763	0.268023	0.428183	0.668518	1	34	55	52	43	56	53	35.7347	56.0519	49.5944	44.6527	56.8979	51.6988	adrb1	adrenoceptor beta 1
ENSDARG00000007494	244.283	0.212484	0.12999	1.63462	0.102129	1	223	227	218	279	239	254	234.377	231.341	207.915	289.723	242.832	247.764	st3gal8	ST3 beta-galactoside alpha-2,3-sialyltransferase 8
ENSDARG00000007496	420.709	-0.0605923	0.141301	-0.428817	0.668056	1	361	385	485	385	363	426	379.418	392.363	462.564	399.797	368.82	415.541	ufl1	UFM1-specific ligase 1
ENSDARG00000007523	1619.14	-0.0870789	0.23237	-0.374742	0.707853	1	1219	1637	2103	1279	1687	1664	1281.19	1668.31	2005.71	1328.16	1714.05	1623.15	kmt2e	lysine (K)-specific methyltransferase 2E
ENSDARG00000007526	3001.12	-0.0314768	0.093206	-0.337712	0.73558	1	3105	2747	3601	2947	3017	3247	3263.42	2799.54	3434.42	3060.27	3065.37	3167.28	ndufs2	NADH:ubiquinone oxidoreductase core subunit S2
ENSDARG00000007531	260.77	-0.254977	0.166017	-1.53585	0.124575	1	239	267	302	236	224	213	251.194	272.106	288.029	245.071	227.592	207.771	zcchc9	zinc finger, CCHC domain containing 9
ENSDARG00000007534	3.8743	0.0206827	1.00386	0.0206033	0.983562	1	1	2	4	4	1	2	1.05102	2.03825	3.81496	4.15374	1.01603	1.9509	itln1	intelectin 1
ENSDARG00000007553	625.843	-0.119909	0.150355	-0.797505	0.425158	1	427	462	645	413	453	537	448.785	470.836	615.162	428.874	460.263	523.816	opn4.1	opsin 4.1
ENSDARG00000007560	438.283	0.106947	0.146198	0.731521	0.464461	1	385	438	422	433	427	478	404.643	446.377	402.478	449.642	433.847	466.265	sema3bl	sema domain, immunoglobulin domain (Ig), short basic domain, secreted, (semaphorin) 3bl
ENSDARG00000007561	49.8072	0.0513329	0.443117	0.115845	0.907775	1	27	80	36	21	64	64	28.3775	81.53	34.3346	21.8071	65.0262	62.4287	cdh23	cadherin-related 23
ENSDARG00000007566	1072.01	0.0055873	0.0953533	0.0585958	0.953274	1	965	1008	1101	1016	967	1093	1014.23	1027.28	1050.07	1055.05	982.505	1066.17	appbp2	amyloid beta precursor protein (cytoplasmic tail) binding protein 2
ENSDARG00000007576	14209.7	-0.224243	0.680347	-0.3296	0.741702	1	24598	13807	10054	22869	13346	5205	25853	14071.1	9588.9	23748	13560	5077.21	crybb1l1	crystallin, beta B1, like 1
ENSDARG00000007582	8.73493	0.536129	0.528744	1.01397	0.310599	1	10	12	11	9	16	23	10.5102	12.2295	10.4911	9.34591	16.2565	22.4353	olfcb1	olfactory receptor C family, b1
ENSDARG00000007597	177.356	0.0795957	0.138893	0.573074	0.566595	1	172	171	183	193	177	184	180.775	174.27	174.534	200.418	179.838	179.483	bloc1s4	biogenesis of lysosomal organelles complex-1, subunit 4, cappuccino
ENSDARG00000007601	457.905	-0.0196733	0.189471	-0.103832	0.917302	1	363	553	601	397	532	559	381.52	563.576	573.197	412.259	540.53	545.276	zmynd8	zinc finger, MYND-type containing 8
ENSDARG00000007603	586.134	-0.0497239	0.124152	-0.400508	0.688782	1	564	522	639	580	492	588	592.775	531.983	609.439	602.292	499.889	573.564	stxbp2	syntaxin binding protein 2
ENSDARG00000007614	86.2238	-0.0832425	0.2244	-0.370956	0.710671	1	71	84	121	92	86	80	74.6224	85.6065	115.402	95.536	87.3789	78.0359	wwox	WW domain containing oxidoreductase
ENSDARG00000007624	157.427	0.122511	0.201805	0.607075	0.543801	1	177	111	160	161	157	169	186.031	113.123	152.598	167.188	159.517	164.851	gins1	GINS complex subunit 1 (Psf1 homolog)
ENSDARG00000007630	257.885	-0.105129	0.166764	-0.630407	0.528428	1	255	243	354	261	241	285	268.01	247.647	337.624	271.032	244.864	278.003	mkrn2	makorin, ring finger protein, 2
ENSDARG00000007639	594.051	0.0399844	0.149495	0.267463	0.789113	1	464	587	726	551	643	619	487.673	598.226	692.415	572.178	653.31	603.803	cnot4b	CCR4-NOT transcription complex, subunit 4b
ENSDARG00000007654	2686.3	-0.030163	0.101603	-0.296872	0.766564	1	2371	2694	3042	2297	2816	2793	2491.97	2745.52	2901.28	2385.29	2861.15	2724.43	nsfa	N-ethylmaleimide-sensitive factor a
ENSDARG00000007655	48.0947	-0.237926	0.312061	-0.762435	0.445801	1	32	50	35	26	44	29	33.6326	50.9562	33.3809	26.9993	44.7055	28.288	crybb1l3	crystallin, beta B1, like 3
ENSDARG00000007657	147.46	-0.0774689	0.240022	-0.322758	0.746879	1	171	128	143	170	116	132	179.724	130.448	136.385	176.534	117.86	128.759	ccnh	cyclin H
ENSDARG00000007663	1695.2	-0.0304626	0.132283	-0.230284	0.817871	1	1418	1761	1805	1335	1857	1670	1490.35	1794.68	1721.5	1386.31	1886.78	1629	amph	amphiphysin
ENSDARG00000007671	572.826	-0.0361066	0.141623	-0.25495	0.798762	1	390	462	475	356	438	498	409.898	470.836	453.026	369.683	445.023	485.774	ghrb	growth hormone receptor b
ENSDARG00000007678	3704.84	-0.00395245	0.0919699	-0.0429755	0.965721	1	3372	3821	3640	3290	3816	3676	3544.04	3894.08	3471.61	3416.45	3877.19	3585.75	ttyh3b	tweety family member 3b
ENSDARG00000007682	1691.79	-0.121188	0.164115	-0.738435	0.46025	1	1960	2239	1783	1727	2227	1537	2060	2281.82	1700.52	1793.38	2262.71	1499.26	ppdpfa	pancreatic progenitor cell differentiation and proliferation factor a
ENSDARG00000007691	798.23	0.0683799	0.114776	0.59577	0.551329	1	806	738	814	920	729	815	847.122	752.114	776.344	955.36	740.689	794.991	cul1b	cullin 1b
ENSDARG00000007693	1177.2	-0.00358927	0.264282	-0.0135812	0.989164	1	930	1147	1027	1003	1200	879	977.448	1168.94	979.49	1041.55	1219.24	857.42	nfkbiab	nuclear factor of kappa light polypeptide gene enhancer in B-cells inhibitor, alpha b
ENSDARG00000007697	5339.51	0.0717697	0.158665	0.452335	0.651028	1	5444	4930	5498	5759	5562	5304	5721.75	5024.29	5243.66	5980.35	5651.18	5173.78	fabp7a	fatty acid binding protein 7, brain, a
ENSDARG00000007708	5335.87	-0.00877928	0.148313	-0.0591944	0.952797	1	4469	4451	5999	4716	4591	5436	4697.01	4536.13	5721.48	4897.26	4664.61	5302.54	nsa2	NSA2 ribosome biogenesis homolog (S. cerevisiae)
ENSDARG00000007709	107.963	0.136373	0.244409	0.55797	0.576865	1	88	114	104	123	128	83	92.4897	116.18	99.1889	127.727	130.052	80.9623	adamts8a	ADAM metallopeptidase with thrombospondin type 1 motif, 8a
ENSDARG00000007711	260.224	0.00155448	0.187939	0.00827123	0.993401	1	211	219	356	266	210	304	221.765	223.188	339.531	276.224	213.367	296.536	rab3il1	RAB3A interacting protein (rabin3)-like 1
ENSDARG00000007715	584.046	0.0198209	0.572228	0.034638	0.972368	1	943	555	355	918	686	278	991.112	565.614	338.577	953.283	696.999	271.175	lgsn	lengsin, lens protein with glutamine synthetase domain
ENSDARG00000007720	352.612	0.0305857	0.17903	0.170841	0.864349	1	420	368	303	379	367	371	441.428	375.038	288.983	393.567	372.884	361.892	sub1b	SUB1 regulator of transcription b
ENSDARG00000007722	174.96	0.0525102	0.148069	0.354633	0.722865	1	201	177	213	205	196	210	211.255	180.385	203.146	212.879	199.143	204.844	nudt8	nudix (nucleoside diphosphate linked moiety X)-type motif 8
ENSDARG00000007723	292.664	0.152497	0.149337	1.02116	0.307178	1	223	260	321	271	288	330	234.377	264.972	306.15	281.416	292.618	321.898	efnb1	ephrin-B1
ENSDARG00000007727	182.092	-0.0201158	0.17584	-0.114399	0.908922	1	178	197	237	175	205	221	187.082	200.768	226.036	181.726	208.287	215.574	rgl2	ral guanine nucleotide dissociation stimulator-like 2
ENSDARG00000007734	98.5522	0.174228	0.203629	0.855616	0.39221	1	65	85	103	90	84	110	68.3163	86.6256	98.2352	93.4591	85.3469	107.299	stn1	STN1 subunit of CST complex
ENSDARG00000007737	891.9	0.102382	0.123105	0.831662	0.4056	1	801	716	860	884	832	825	841.867	729.693	820.216	917.977	845.34	804.745	zyg11	zyg-11 homolog (C. elegans)
ENSDARG00000007739	2699.41	-0.0900745	0.131627	-0.684314	0.493777	1	2755	2609	2842	2451	2414	2836	2895.56	2658.9	2710.53	2545.2	2452.71	2766.37	atp1a1a.2	ATPase Na+/K+ transporting subunit alpha 1a, tandem duplicate 2
ENSDARG00000007743	52.5326	-0.128388	0.251077	-0.511349	0.609107	1	48	50	52	42	42	53	50.449	50.9562	49.5944	43.6143	42.6734	51.6988	il15l	interleukin 15, like
ENSDARG00000007744	970.432	-0.0631644	0.108804	-0.580535	0.561554	1	926	996	1056	895	1004	941	973.244	1015.05	1007.15	929.399	1020.1	917.897	tsr1	TSR1 ribosome maturation factor
ENSDARG00000007745	3156.32	-0.0719022	0.0914019	-0.786659	0.431481	1	3466	3071	3557	3133	3113	3336	3642.83	3129.73	3392.45	3253.42	3162.91	3254.1	uqcrfs1	ubiquinol-cytochrome c reductase, Rieske iron-sulfur polypeptide 1
ENSDARG00000007751	46.1106	0.0959042	0.292373	0.32802	0.742896	1	46	36	54	48	35	62	48.3469	36.6885	51.5019	49.8449	35.5612	60.4778	lmnl3	lamin L3
ENSDARG00000007753	348.395	0.106526	0.133114	0.800263	0.423558	1	279	365	374	358	376	356	293.235	371.981	356.699	371.76	382.029	347.26	cpne2	copine II
ENSDARG00000007755	367.002	0.0896013	0.129784	0.690386	0.489952	1	345	328	431	373	358	439	362.602	334.273	411.062	387.336	363.74	428.222	wdr61	WD repeat domain 61
ENSDARG00000007760	313.711	0.0301945	0.149441	0.20205	0.839878	1	344	304	309	370	295	310	361.551	309.814	294.705	384.221	299.73	302.389	spg21	SPG21 abhydrolase domain containing, maspardin
ENSDARG00000007764	466.439	-0.000903135	0.143501	-0.00629356	0.994978	1	475	475	434	471	475	435	499.234	484.084	413.923	489.103	482.616	424.32	klhdc10	kelch domain containing 10
ENSDARG00000007769	83.703	0.331185	0.4436	0.746583	0.455315	1	98	38	117	127	63	126	103	38.7267	111.588	131.881	64.0101	122.907	sult5a1	sulfotransferase family 5A, member 1
ENSDARG00000007774	704.243	0.0935259	0.117698	0.794629	0.426829	1	644	715	648	649	765	725	676.857	728.674	618.023	673.944	777.266	707.2	vash2	vasohibin 2
ENSDARG00000007783	9.21273	-0.208687	0.546961	-0.38154	0.702802	1	11	9	9	9	11	5	11.5612	9.17212	8.58365	9.34591	11.1764	4.87724	blk	BLK proto-oncogene, Src family tyrosine kinase
ENSDARG00000007786	1586.64	0.147086	0.114797	1.28127	0.2001	1	1569	1402	1535	1598	1635	1751	1649.05	1428.81	1463.99	1659.42	1661.22	1708.01	tmx2b	thioredoxin-related transmembrane protein 2b
ENSDARG00000007787	3.52376	-0.251208	1.03429	-0.242879	0.808099	1	8	4	1	7	2	2	8.40816	4.0765	0.953739	7.26904	2.03207	1.9509	zgc:112965	zgc:112965
ENSDARG00000007788	1039.04	-0.0716459	0.229772	-0.311814	0.755182	1	753	1286	1060	709	1323	904	791.418	1310.59	1010.96	736.25	1344.21	881.806	atp2b1b	ATPase plasma membrane Ca2+ transporting 1b
ENSDARG00000007791	3573.71	-0.0146573	0.0757923	-0.193387	0.846656	1	3519	3376	3968	3609	3490	3609	3698.54	3440.57	3784.44	3747.71	3545.96	3520.4	ppp2r1ba	protein phosphatase 2, regulatory subunit A, beta a
ENSDARG00000007795	3827.07	-0.0584787	0.175004	-0.334158	0.738261	1	4738	3318	4063	4419	3325	3878	4979.73	3381.46	3875.04	4588.84	3378.31	3782.79	cst3	cystatin C (amyloid angiopathy and cerebral hemorrhage)
ENSDARG00000007804	321.636	0.124124	0.128495	0.96598	0.334054	1	295	352	347	383	359	336	310.051	358.732	330.948	397.721	364.756	327.751	gas6	growth arrest-specific 6
ENSDARG00000007807	425.797	0.207661	0.146194	1.42045	0.155477	1	378	398	366	470	413	433	397.285	405.612	349.069	488.064	419.622	422.369	cyth3a	cytohesin 3a
ENSDARG00000007808	204.927	-0.0107785	0.161985	-0.0665404	0.946948	1	142	169	200	164	178	162	149.245	172.232	190.748	170.303	180.854	158.023	zdhhc16a	zinc finger DHHC-type containing 16a
ENSDARG00000007812	879.671	-0.0378921	0.0968443	-0.391269	0.695599	1	889	786	984	868	801	912	934.357	801.032	938.48	901.362	813.843	889.609	sp3b	Sp3b transcription factor
ENSDARG00000007813	382.157	0.0675641	0.119301	0.566332	0.571168	1	373	390	357	401	371	400	392.03	397.459	340.485	416.412	376.949	390.18	rnpepl1	arginyl aminopeptidase like 1
ENSDARG00000007818	1745.35	0.0529032	0.0934008	0.566411	0.571115	1	1504	1657	1907	1705	1763	1761	1580.73	1688.69	1818.78	1770.53	1791.27	1717.77	palm1b	paralemmin 1b
ENSDARG00000007823	383.045	0.429681	0.648332	0.662749	0.507492	1	271	324	211	504	399	175	284.826	330.196	201.239	523.371	405.398	170.704	atf3	activating transcription factor 3
ENSDARG00000007824	2396.42	0.0281175	0.087144	0.322656	0.746956	1	2196	2423	2328	2252	2509	2304	2308.04	2469.34	2220.31	2338.56	2549.23	2247.43	camta1b	calmodulin binding transcription activator 1b
ENSDARG00000007825	975.102	0.0504364	0.0956795	0.527139	0.598097	1	876	926	1099	1023	976	988	920.693	943.71	1048.16	1062.32	991.649	963.744	map2k1	mitogen-activated protein kinase kinase 1
ENSDARG00000007836	14308.9	0.101238	0.112134	0.902832	0.366615	1	14040	16060	15657	16906	17515	14407	14756.3	16367.1	14932.7	17555.8	17795.8	14053.3	ctsla	cathepsin La
ENSDARG00000007842	8.89841	0.118023	0.545786	0.216244	0.828798	1	13	8	17	11	16	14	13.6633	8.153	16.2136	11.4228	16.2565	13.6563	si:dkey-165n16.5	si:dkey-165n16.5
ENSDARG00000007856	52.0646	-0.376726	0.278546	-1.35247	0.176224	1	51	52	65	40	36	53	53.602	52.9945	61.9931	41.5374	36.5772	51.6988
ENSDARG00000007863	1375.91	0.0573253	0.112002	0.511826	0.608773	1	1185	1339	1584	1270	1427	1558	1245.46	1364.61	1510.72	1318.81	1449.88	1519.75	tra2a	transformer 2 alpha homolog
ENSDARG00000007864	0.170632	-0.958212	4.40736	-0.217412	0.827887	1	1	0	0	0	0	0	1.05102	0	0	0	0	0
ENSDARG00000007867	2959.47	-0.0192416	0.15107	-0.127368	0.898649	1	3489	2688	3156	3560	2658	2967	3667.01	2739.41	3010	3696.83	2700.62	2894.16	dazap2	DAZ associated protein 2
ENSDARG00000007869	466.505	0.119616	0.18023	0.663685	0.506892	1	399	519	449	398	477	612	419.357	528.926	428.229	413.297	484.648	596.975	ehd3	EH-domain containing 3
ENSDARG00000007885	59.7009	-0.0374371	0.280194	-0.133611	0.89371	1	70	55	78	56	78	63	73.5714	56.0519	74.3917	58.1524	79.2507	61.4533	fancl	FA complementation group L
ENSDARG00000007886	293.239	0.0679517	0.121843	0.557701	0.577049	1	276	276	318	273	322	314	290.081	281.278	303.289	283.493	327.163	306.291	slc35b2	solute carrier family 35 member B2
ENSDARG00000007891	164.834	0.00981136	0.196616	0.0499011	0.960201	1	122	208	177	132	189	188	128.224	211.978	168.812	137.073	192.03	183.384	meox1	mesenchyme homeobox 1
ENSDARG00000007892	72.6431	-0.0645812	0.249723	-0.258611	0.795935	1	80	81	72	68	70	85	84.0816	82.5491	68.6692	70.6136	71.1224	82.9132	pdcd2	programmed cell death 2
ENSDARG00000007901	614.24	-0.00597898	0.136469	-0.0438121	0.965054	1	597	580	792	653	570	727	627.459	591.092	755.362	678.098	579.139	709.151	crnkl1	crooked neck pre-mRNA splicing factor 1
ENSDARG00000007906	329.389	-0.549515	0.527653	-1.04143	0.297675	1	248	315	384	126	235	285	260.653	321.024	366.236	130.843	238.768	278.003	lrp2b	low density lipoprotein receptor-related protein 2b
ENSDARG00000007912	705.719	0.0513554	0.142549	0.360264	0.71865	1	747	615	681	817	599	696	785.112	626.762	649.497	848.401	608.604	678.912	si:ch211-196i2.1	si:ch211-196i2.1
ENSDARG00000007916	298.392	0.0297854	0.184413	0.161515	0.871688	1	322	263	370	322	297	352	338.428	268.03	352.884	334.376	301.762	343.358	xpnpep3	X-prolyl aminopeptidase 3, mitochondrial
ENSDARG00000007918	400.033	0.00256016	0.122046	0.020977	0.983264	1	428	434	427	466	390	432	449.836	442.3	407.247	483.911	396.253	421.394	ttc27	tetratricopeptide repeat domain 27
ENSDARG00000007923	810.243	0.0716014	0.141584	0.505718	0.613055	1	762	751	895	911	736	871	800.877	765.363	853.597	946.014	747.801	849.616	ptpn1	protein tyrosine phosphatase non-receptor type 1
ENSDARG00000007941	334.923	-0.000886118	0.14056	-0.00630418	0.99497	1	285	344	377	317	352	331	299.541	350.579	359.56	329.184	357.644	322.874	hmx4	H6 family homeobox 4
ENSDARG00000007943	419.135	0.192455	0.117739	1.63459	0.102135	1	425	385	402	469	434	480	446.683	392.363	383.403	487.026	440.959	468.215	gabpb2a	GA binding protein transcription factor subunit beta 2a
ENSDARG00000007944	103.182	0.0285204	0.17954	0.158852	0.873785	1	108	95	104	88	105	120	113.51	96.8169	99.1889	91.3823	106.684	117.054	lhx1b	LIM homeobox 1b
ENSDARG00000007950	67.6593	-0.241422	0.366711	-0.658344	0.510317	1	42	131	90	47	110	64	44.1428	133.505	85.8365	48.8064	111.764	62.4287	itga11b	integrin, alpha 11b
ENSDARG00000007955	1109.17	-0.0644415	0.170051	-0.378954	0.704722	1	1215	953	1342	1112	1039	1193	1276.99	971.226	1279.92	1154.74	1055.66	1163.71	iars1	isoleucyl-tRNA synthetase 1
ENSDARG00000007959	1219.1	-0.034068	0.0969951	-0.351234	0.725413	1	1252	1198	1366	1182	1223	1312	1315.88	1220.91	1302.81	1227.43	1242.61	1279.79	hibadhb	3-hydroxyisobutyrate dehydrogenase b
ENSDARG00000007960	12516.6	-0.0649688	0.139918	-0.464336	0.642407	1	13871	10504	13736	13096	11151	12061	14578.7	10704.9	13100.6	13599.3	11329.8	11764.9	hnrnpaba	heterogeneous nuclear ribonucleoprotein A/Ba
ENSDARG00000007971	137.243	0.0637919	0.226311	0.281878	0.778037	1	172	112	143	173	143	129	180.775	114.142	136.385	179.649	145.293	125.833	cks1b	CDC28 protein kinase regulatory subunit 1B
ENSDARG00000007975	379.705	-0.105948	0.15015	-0.705615	0.480428	1	304	388	400	301	369	340	319.51	395.42	381.496	312.569	374.917	331.653	fth1b	ferritin, heavy polypeptide 1b
ENSDARG00000007976	941.515	0.054513	0.0996336	0.547135	0.584286	1	851	839	904	853	832	1005	894.418	855.046	862.18	885.785	845.34	980.326	si:ch211-220f16.2	si:ch211-220f16.2
ENSDARG00000007982	235.231	0.133648	0.145155	0.920727	0.357193	1	204	250	223	224	270	247	214.408	254.781	212.684	232.609	274.329	240.936	onecut1	one cut homeobox 1
ENSDARG00000007988	275.873	0.188824	0.125163	1.50863	0.131393	1	327	307	326	372	371	348	343.683	312.871	310.919	386.298	376.949	339.456	masp2	mannan-binding lectin serine peptidase 2
ENSDARG00000007989	630.569	0.0153901	0.183553	0.0838457	0.933179	1	687	598	652	702	640	610	722.051	609.437	621.838	728.981	650.262	595.024	nedd8	NEDD8 ubiquitin like modifier
ENSDARG00000007990	40.5555	-0.178007	0.306332	-0.581091	0.561179	1	35	36	52	37	33	38	36.7857	36.6885	49.5944	38.4221	33.5291	37.0671	wt1b	WT1 transcription factor b
ENSDARG00000007996	706.423	-0.0769624	0.148302	-0.518958	0.60379	1	774	756	613	612	722	703	813.489	770.458	584.642	635.522	733.577	685.741	pou2f1b	POU class 2 homeobox 1b
ENSDARG00000008010	7.2729	-0.264034	0.629847	-0.419204	0.675067	1	7	5	11	6	7	6	7.35714	5.09562	10.4911	6.23061	7.11224	5.85269	zgc:194189	zgc:194189
ENSDARG00000008014	181.399	0.0518882	0.176228	0.294437	0.768424	1	180	176	167	192	177	172	189.184	179.366	159.274	199.38	179.838	167.777	nudt17	nudix (nucleoside diphosphate linked moiety X)-type motif 17
ENSDARG00000008019	3.63819	1.69254	0.997271	1.69717	0.089665	1	2	0	3	3	10	3	2.10204	0	2.86122	3.1153	10.1603	2.92635	mxg	myxovirus (influenza virus) resistance G
ENSDARG00000008020	213.82	0.0167038	0.165353	0.101019	0.919535	1	242	195	196	210	233	197	254.347	198.729	186.933	218.071	236.736	192.163	med31	mediator complex subunit 31
ENSDARG00000008022	108.687	0.242954	0.170115	1.42817	0.153243	1	100	91	108	111	112	130	105.102	92.7404	103.004	115.266	113.796	126.808	kif18a	kinesin family member 18A
ENSDARG00000008026	491.564	0.155819	0.104242	1.49478	0.134972	1	418	470	455	513	494	484	439.326	478.989	433.951	532.717	501.921	472.117	niban2b	niban apoptosis regulator 2b
ENSDARG00000008029	318.689	-0.591395	0.633323	-0.933796	0.350409	1	366	671	458	204	433	356	384.673	683.833	436.813	211.841	439.943	347.26	mep1a.2	meprin A, alpha (PABA peptide hydrolase), tandem duplicate 2
ENSDARG00000008030	3501.55	0.115159	0.119469	0.963924	0.335084	1	2847	2916	3270	3638	3081	3004	2992.25	2971.77	3118.73	3777.83	3130.4	2930.25	myl9b	myosin, light chain 9b, regulatory
ENSDARG00000008032	1091.3	-0.026775	0.105555	-0.25366	0.799758	1	1139	1085	1365	1079	1156	1275	1197.11	1105.75	1301.85	1120.47	1174.54	1243.7	sart3	spliceosome associated factor 3, U4/U6 recycling protein
ENSDARG00000008034	559.379	-0.00185941	0.12702	-0.0146388	0.98832	1	465	536	637	496	563	568	488.724	546.251	607.532	515.064	572.027	554.055	skib	v-ski avian sarcoma viral oncogene homolog b
ENSDARG00000008049	479.765	-0.0308947	0.107661	-0.286962	0.774142	1	450	491	479	428	450	510	472.959	500.39	456.841	444.45	457.215	497.479	si:dkey-42i9.4	si:dkey-42i9.4
ENSDARG00000008060	258.49	0.176903	0.163782	1.08012	0.280091	1	246	244	237	303	241	276	258.551	248.666	226.036	314.646	244.864	269.224	scara3	scavenger receptor class A, member 3
ENSDARG00000008068	371.516	-0.0774084	0.127575	-0.606767	0.544005	1	406	405	377	366	408	350	426.714	412.746	359.56	380.067	414.542	341.407	tma16	translation machinery associated 16 homolog
ENSDARG00000008075	2.99018	0.223045	0.89515	0.249171	0.803229	1	2	6	4	2	6	6	2.10204	6.11475	3.81496	2.07687	6.0962	5.85269	illr4	immune-related, lectin-like receptor 4
ENSDARG00000008095	0.172254	0.0035751	4.40736	0.000811166	0.999353	1	1	0	0	0	1	0	1.05102	0	0	0	1.01603	0	olfcd1	olfactory receptor C family, d1
ENSDARG00000008097	538.915	0.0495007	0.117663	0.4207	0.673974	1	416	475	609	491	516	535	437.224	484.084	580.827	509.872	524.274	521.865	srsf9	serine and arginine rich splicing factor 9
ENSDARG00000008098	0.161885	0	4.40736	0	1	1	0	0	0	0	0	0	0	0	0	0	0	0	ifit9	interferon-induced protein with tetratricopeptide repeats 9
ENSDARG00000008100	1293.54	0.0565299	0.111051	0.509045	0.610721	1	1305	1314	1394	1330	1455	1376	1371.58	1339.13	1329.51	1381.12	1478.33	1342.22	slc7a10a	solute carrier family 7 member 10a
ENSDARG00000008105	217.816	0.118818	0.177925	0.667796	0.504264	1	227	179	219	228	224	225	238.581	182.423	208.869	236.763	227.592	219.476	mettl2a	methyltransferase like 2A
ENSDARG00000008107	308.614	0.0182241	0.1187	0.153531	0.87798	1	298	307	295	287	311	312	313.204	312.871	281.353	298.031	315.987	304.34	src	v-src avian sarcoma (Schmidt-Ruppin A-2) viral oncogene homolog
ENSDARG00000008119	353.237	-0.0474844	0.130772	-0.363108	0.716524	1	337	285	385	300	324	347	354.194	290.451	367.19	311.53	329.195	338.481	si:ch211-195d17.2	si:ch211-195d17.2
ENSDARG00000008127	251.191	0.0698735	0.168237	0.415328	0.677902	1	204	297	210	244	263	238	214.408	302.68	200.285	253.378	267.217	232.157	pcdh15b	protocadherin-related 15b
ENSDARG00000008131	244.455	-0.0933246	0.14941	-0.624623	0.532219	1	260	221	256	257	225	206	273.265	225.227	244.157	266.878	228.608	200.942	sox1b	SRY-box transcription factor 1b
ENSDARG00000008133	154.368	0.0774601	0.208692	0.37117	0.710511	1	126	181	136	149	180	137	132.428	184.462	129.709	154.727	182.886	133.637	foxl1	forkhead box L1
ENSDARG00000008140	91.0996	0.182965	0.22446	0.815137	0.414994	1	93	93	78	73	96	132	97.7448	94.7786	74.3917	75.8058	97.5393	128.759	kcnab1a	potassium voltage-gated channel, shaker-related subfamily, beta member 1 a
ENSDARG00000008141	398.616	-0.0482135	0.141521	-0.34068	0.733345	1	438	362	405	391	372	401	460.347	368.923	386.264	406.028	377.965	391.155	rbl1	retinoblastoma-like 1 (p107)
ENSDARG00000008142	571.525	-0.0308831	0.0940942	-0.328215	0.742749	1	540	560	618	546	544	586	567.551	570.71	589.411	566.985	552.723	571.613	stxbp3	syntaxin binding protein 3
ENSDARG00000008153	1357.18	0.0213656	0.0914316	0.233679	0.815234	1	1378	1339	1429	1281	1394	1528	1448.31	1364.61	1362.89	1330.24	1416.35	1490.49	serinc5	serine incorporator 5
ENSDARG00000008155	791.157	0.0198602	0.0954619	0.208043	0.835195	1	783	805	918	789	880	862	822.949	820.396	875.533	819.325	894.11	840.837	sms	spermine synthase
ENSDARG00000008164	43.533	0.10711	0.294631	0.363538	0.716203	1	41	29	60	40	52	47	43.0918	29.5546	57.2244	41.5374	52.8338	45.8461	btr33	bloodthirsty-related gene family, member 33
ENSDARG00000008165	187.805	-0.0607218	0.164201	-0.369802	0.71153	1	209	205	190	214	177	187	219.663	208.921	181.21	222.225	179.838	182.409	caspa	caspase a
ENSDARG00000008170	216.012	0.16408	0.143218	1.14566	0.251934	1	195	183	210	197	238	222	204.949	186.5	200.285	204.572	241.816	216.55	dbnla	drebrin-like a
ENSDARG00000008174	10.0552	0.149835	0.529618	0.282913	0.777244	1	12	8	8	13	10	8	12.6122	8.153	7.62992	13.4997	10.1603	7.80359	hoxb1a	homeobox B1a
ENSDARG00000008182	3.29676	-0.27315	0.95368	-0.286417	0.774559	1	3	2	6	3	3	3	3.15306	2.03825	5.72244	3.1153	3.0481	2.92635	si:ch73-111e15.1	si:ch73-111e15.1
ENSDARG00000008184	1430.06	-0.0428785	0.105208	-0.407559	0.683598	1	1273	1494	1580	1303	1404	1497	1337.95	1522.57	1506.91	1353.08	1426.51	1460.25	mia3	MIA SH3 domain ER export factor 3
ENSDARG00000008186	229.567	-0.157474	0.148881	-1.05772	0.290182	1	206	244	268	211	197	233	216.51	248.666	255.602	219.11	200.159	227.28	syk	spleen tyrosine kinase
ENSDARG00000008188	2351.82	-0.096737	0.111497	-0.867619	0.385603	1	2325	2308	2604	2339	2315	2078	2443.62	2352.14	2483.54	2428.9	2352.12	2026.98	sf1	splicing factor 1
ENSDARG00000008191	65.2622	-0.129869	0.263597	-0.492681	0.622238	1	53	66	67	53	70	46	55.7041	67.2622	63.9005	55.0371	71.1224	44.8706	tmeff1a	transmembrane protein with EGF-like and two follistatin-like domains 1a
ENSDARG00000008192	397.258	0.0538351	0.124729	0.431618	0.666019	1	378	354	410	361	357	466	397.285	360.77	391.033	374.875	362.724	454.559	pank1a	pantothenate kinase 1a
ENSDARG00000008200	834.059	-0.0438168	0.0895198	-0.489464	0.624513	1	823	889	870	801	879	818	864.989	906.002	829.753	831.786	893.094	797.917	ugp2b	UDP-glucose pyrophosphorylase 2b
ENSDARG00000008203	86.3068	0.119058	0.228554	0.520916	0.602425	1	84	96	102	66	121	119	88.2857	97.836	97.2814	68.5367	122.94	116.078	pax1a	paired box 1a
ENSDARG00000008209	1132.5	0.0062406	0.12634	0.0493954	0.960604	1	1038	990	1227	1033	1071	1152	1090.96	1008.93	1170.24	1072.7	1088.17	1123.72	myt1la	myelin transcription factor 1-like, a
ENSDARG00000008212	21.1295	-0.186234	0.372219	-0.500333	0.61684	1	27	29	19	20	25	21	28.3775	29.5546	18.121	20.7687	25.4009	20.4844	kcnk13a	potassium channel, subfamily K, member 13a
ENSDARG00000008218	389.937	-0.111258	0.165431	-0.672533	0.501244	1	327	377	482	336	388	366	343.683	384.21	459.702	348.914	394.221	357.014	znf410	zinc finger protein 410
ENSDARG00000008219	1.64743	1.96722	1.71446	1.14742	0.251207	1	2	0	0	2	2	4	2.10204	0	0	2.07687	2.03207	3.9018	crygm4	crystallin, gamma M4
ENSDARG00000008224	2145.83	-0.033944	0.0903495	-0.375697	0.707142	1	2028	2000	2554	2114	2074	2205	2131.47	2038.25	2435.85	2195.25	2107.25	2150.86	vps35	VPS35 retromer complex component
ENSDARG00000008235	252.615	0.000272665	0.132746	0.00205403	0.998361	1	244	228	290	257	266	235	256.449	232.36	276.584	266.878	270.265	229.23	cog5	component of oligomeric golgi complex 5
ENSDARG00000008237	2250.79	0.0168988	0.0911445	0.185406	0.85291	1	2098	1936	2284	2176	2046	2146	2205.04	1973.03	2178.34	2259.63	2078.81	2093.31	sars1	seryl-tRNA synthetase 1
ENSDARG00000008238	160.123	0.0471557	0.191716	0.245967	0.805708	1	147	187	203	175	153	225	154.5	190.576	193.609	181.726	155.453	219.476	manba	mannosidase, beta A, lysosomal
ENSDARG00000008239	106.009	-0.0136455	0.180555	-0.075575	0.939757	1	79	91	84	79	87	85	83.0306	92.7404	80.1141	82.0364	88.395	82.9132	mocs3	molybdenum cofactor synthesis 3
ENSDARG00000008243	4235.88	-0.0101871	0.109864	-0.0927249	0.926122	1	4069	3627	4686	4146	3832	4261	4276.6	3696.37	4469.22	4305.35	3893.44	4156.39	cct8	chaperonin containing TCP1, subunit 8 (theta)
ENSDARG00000008247	260.351	-0.176372	0.142789	-1.23519	0.216759	1	243	277	273	201	228	272	255.398	282.298	260.371	208.725	231.656	265.322	vezf1a	vascular endothelial zinc finger 1a
ENSDARG00000008249	60.6063	0.183953	0.482117	0.381554	0.702792	1	23	93	39	21	80	76	24.1735	94.7786	37.1958	21.8071	81.2827	74.1341	ptchd4	patched domain containing 4
ENSDARG00000008255	2028.58	-0.0258021	0.103309	-0.249756	0.802776	1	1897	1886	2054	1789	1746	2192	1993.78	1922.07	1958.98	1857.76	1774	2138.18	cnot6a	CCR4-NOT transcription complex, subunit 6a
ENSDARG00000008263	179.542	0.329955	0.205634	1.60458	0.108587	1	142	172	217	210	186	268	149.245	175.289	206.961	218.071	188.982	261.42	mfsd4ab	major facilitator superfamily domain containing 4Ab
ENSDARG00000008275	2695.63	-0.0395093	0.241145	-0.163841	0.869856	1	3122	2181	2039	2952	2090	2110	3281.28	2222.71	1944.67	3065.46	2123.51	2058.2
ENSDARG00000008278	321.662	-0.0139209	0.172128	-0.0808758	0.935541	1	256	344	375	279	326	356	269.061	350.579	357.652	289.723	331.227	347.26	rcor2	REST corepressor 2
ENSDARG00000008279	97.9577	-0.0995249	0.224146	-0.444018	0.65703	1	83	120	89	73	83	117	87.2346	122.295	84.8828	75.8058	84.3308	114.128	map2k7	mitogen-activated protein kinase kinase 7
ENSDARG00000008287	243.592	-0.018551	0.156403	-0.11861	0.905584	1	235	245	227	218	217	263	246.99	249.686	216.499	226.379	220.479	256.543	fam114a1	family with sequence similarity 114 member A1
ENSDARG00000008292	4778.07	-0.0130984	0.101001	-0.129685	0.896815	1	4488	3992	5276	4601	4223	4741	4716.98	4068.35	5031.93	4777.84	4290.71	4624.6	eif2s3	eukaryotic translation initiation factor 2, subunit 3 gamma
ENSDARG00000008305	346.194	0.083415	0.137617	0.606139	0.544422	1	363	320	364	355	373	379	381.52	326.12	347.161	368.644	378.981	369.695	hand2	heart and neural crest derivatives expressed 2
ENSDARG00000008306	184.697	-0.287846	0.190786	-1.50874	0.131366	1	231	210	209	146	193	194	242.786	214.016	199.332	151.612	196.095	189.237	rdh5	retinol dehydrogenase 5 (11-cis/9-cis)
ENSDARG00000008310	2175.44	0.0130736	0.127101	0.10286	0.918074	1	1916	2273	2351	1950	2368	2257	2013.75	2316.47	2242.24	2024.95	2405.97	2201.59	ip6k2a	inositol hexakisphosphate kinase 2a
ENSDARG00000008322	282.76	0.0229037	0.138889	0.164906	0.869018	1	217	281	301	252	267	289	228.071	286.374	287.076	261.686	271.281	281.905	ambra1a	autophagy/beclin-1 regulator 1a
ENSDARG00000008329	254.919	-0.00767737	0.148995	-0.0515278	0.958905	1	238	239	274	220	256	269	250.143	243.571	261.325	228.456	260.105	262.396	asic1a	acid-sensing (proton-gated) ion channel 1a
ENSDARG00000008333	50.0388	0.350707	0.299102	1.17253	0.240984	1	54	35	67	70	48	80	56.7551	35.6694	63.9005	72.6904	48.7696	78.0359	znfl2a	zinc finger-like gene 2a
ENSDARG00000008363	1757.47	0.0169391	0.179344	0.0944508	0.924751	1	1457	2012	1668	1664	2025	1485	1531.34	2050.48	1590.84	1727.96	2057.47	1448.54	mcl1b	MCL1 apoptosis regulator, BCL2 family member b
ENSDARG00000008370	3836.52	0.0297149	0.0904402	0.328559	0.742489	1	3377	3955	4001	3486	4083	3962	3549.29	4030.64	3815.91	3619.98	4148.47	3864.73	csnk1da	casein kinase 1, delta a
ENSDARG00000008372	604.341	0.0189164	0.141888	0.133319	0.893941	1	533	675	564	510	611	675	560.194	687.909	537.909	529.602	620.797	658.428	spred2b	sprouty related EVH1 domain containing 2b
ENSDARG00000008377	2256.42	0.0649712	0.0797415	0.814774	0.415202	1	2158	2212	2358	2319	2172	2530	2268.1	2254.3	2248.92	2408.13	2206.83	2467.89	epn2	epsin 2
ENSDARG00000008380	782.556	-0.0830236	0.114384	-0.725833	0.467941	1	668	647	850	672	614	748	702.081	659.374	810.678	697.828	623.845	729.636	brd7	bromodomain containing 7
ENSDARG00000008383	2726.33	0.0221915	0.108723	0.204111	0.838267	1	2717	2745	2832	2810	2828	2760	2855.62	2797.5	2700.99	2918	2873.34	2692.24	arpc1a	actin related protein 2/3 complex, subunit 1A
ENSDARG00000008384	406.178	0.211095	0.115478	1.82801	0.0675484	1	378	362	417	449	417	469	397.285	368.923	397.709	466.257	423.686	457.486	hdac6	histone deacetylase 6
ENSDARG00000008388	1644.51	0.0864502	0.126639	0.682649	0.494829	1	1700	1744	1588	1946	1784	1598	1786.73	1777.35	1514.54	2020.79	1812.6	1558.77	mmp14b	matrix metallopeptidase 14b (membrane-inserted)
ENSDARG00000008395	232.542	0.044849	0.134094	0.33446	0.738032	1	227	227	270	258	250	235	238.581	231.341	257.51	267.916	254.009	229.23	snupn	snurportin 1
ENSDARG00000008396	123.82	0.116953	0.186357	0.627574	0.530283	1	122	117	131	142	117	141	128.224	119.238	124.94	147.458	118.876	137.538	ftr24	finTRIM family, member 24
ENSDARG00000008398	410.541	0.174615	0.313269	0.557394	0.577258	1	223	489	395	222	438	591	234.377	498.352	376.727	230.533	445.023	576.49	cacna1c	calcium channel, voltage-dependent, L type, alpha 1C subunit
ENSDARG00000008403	225.819	-0.174908	0.184866	-0.946136	0.344079	1	134	171	159	122	142	146	140.837	174.27	151.645	126.689	144.277	142.416	phospho1	phosphoethanolamine/phosphocholine phosphatase 1
ENSDARG00000008407	2975.14	-0.036912	0.0883129	-0.417968	0.67597	1	2842	3021	2955	2758	2985	2832	2987	3078.78	2818.3	2864	3032.86	2762.47	tspan7b	tetraspanin 7b
ENSDARG00000008413	1753.95	0.0809631	0.1463	0.553404	0.579987	1	1459	1988	1547	1513	2030	1734	1533.44	2026.02	1475.43	1571.15	2062.55	1691.43	atp11a	ATPase phospholipid transporting 11A
ENSDARG00000008414	151.843	0.244286	0.155338	1.57261	0.115809	1	130	144	135	164	165	154	136.633	146.754	128.755	170.303	167.646	150.219
ENSDARG00000008433	950.188	0.00543188	0.395108	0.0137478	0.989031	1	837	640	973	835	660	955	879.704	652.24	927.988	867.093	670.582	931.554	unc45b	unc-45 myosin chaperone B
ENSDARG00000008434	874.594	-0.0430945	0.152423	-0.28273	0.777384	1	771	979	833	777	971	751	810.336	997.723	794.465	806.864	986.569	732.562	bcl2l1	BCL2 like 1
ENSDARG00000008439	61.9177	-0.00219701	0.241283	-0.00910553	0.992735	1	57	48	74	61	44	73	59.9081	48.918	70.5767	63.3445	44.7055	71.2078	atxn10	ataxin 10
ENSDARG00000008447	2006.12	0.0190974	0.232056	0.0822968	0.934411	1	1810	1559	2648	1792	1701	2571	1902.35	1588.82	2525.5	1860.88	1728.27	2507.88	fkbp4	FKBP prolyl isomerase 4
ENSDARG00000008450	59.6484	-0.201135	0.231886	-0.867384	0.385732	1	47	70	63	48	54	54	49.3979	71.3387	60.0856	49.8449	54.8658	52.6742	pcolce2a	procollagen C-endopeptidase enhancer 2a
ENSDARG00000008454	19.4432	-0.0278004	0.39714	-0.0700013	0.944193	1	24	17	14	19	19	16	25.2245	17.3251	13.3524	19.7303	19.3046	15.6072	cpeb1b	cytoplasmic polyadenylation element binding protein 1b
ENSDARG00000008457	339.95	-0.134401	0.149361	-0.899834	0.368208	1	354	330	364	316	323	313	372.061	336.311	347.161	328.145	328.179	305.316	faah2a	fatty acid amide hydrolase 2a
ENSDARG00000008461	181.925	-0.134846	0.144884	-0.930716	0.352	1	166	171	221	155	163	188	174.469	174.27	210.776	160.957	165.614	183.384	anapc5	anaphase promoting complex subunit 5
ENSDARG00000008472	124.022	-0.101489	0.163348	-0.621306	0.534399	1	117	126	151	110	115	141	122.969	128.41	144.015	114.228	116.844	137.538	apex2	APEX nuclease (apurinic/apyrimidinic endonuclease) 2
ENSDARG00000008473	1.01844	1.02114	1.79552	0.568716	0.569549	1	2	0	1	5	1	0	2.10204	0	0.953739	5.19217	1.01603	0	asb14a	ankyrin repeat and SOCS box containing 14a
ENSDARG00000008480	172.982	-0.0821862	0.17715	-0.463934	0.642695	1	180	207	172	168	201	158	189.184	210.959	164.043	174.457	204.223	154.121	trmt61a	tRNA methyltransferase 61A
ENSDARG00000008485	190.296	0.0141234	0.269471	0.0524117	0.958201	1	119	216	206	120	219	205	125.071	220.131	196.47	124.612	222.511	199.967	lrp3	low density lipoprotein receptor-related protein 3
ENSDARG00000008487	1370.38	0.0847674	0.167006	0.507572	0.611754	1	1286	1373	1055	1226	1562	1152	1351.61	1399.26	1006.2	1273.12	1587.05	1123.72	dmd	dystrophin
ENSDARG00000008490	769.455	-0.0793468	0.100536	-0.78924	0.429972	1	805	811	785	705	792	773	846.071	826.51	748.685	732.097	804.699	754.022	ltv1	LTV1 ribosome biogenesis factor
ENSDARG00000008491	1234.31	-0.267867	0.202434	-1.32323	0.185758	1	1384	1180	1525	1024	1022	1346	1454.61	1202.57	1454.45	1063.36	1038.39	1312.95	si:ch211-107o10.3	si:ch211-107o10.3
ENSDARG00000008494	878.759	0.0416424	0.0914643	0.455286	0.648904	1	783	886	925	861	918	880	822.949	902.945	882.209	894.092	932.719	858.395	myl6	myosin, light chain 6, alkali, smooth muscle and non-muscle
ENSDARG00000008502	1508.76	-0.0773695	0.123358	-0.627196	0.530531	1	1381	1520	1825	1477	1497	1476	1451.46	1549.07	1740.57	1533.77	1521	1439.76	pno1	partner of NOB1 homolog
ENSDARG00000008503	246.134	-0.107485	0.134953	-0.796463	0.425763	1	242	258	275	233	237	247	254.347	262.934	262.278	241.955	240.8	240.936	glcci1a	glucocorticoid induced 1a
ENSDARG00000008540	169.533	0.0859032	0.156849	0.547682	0.58391	1	153	168	167	161	201	154	160.806	171.213	159.274	167.188	204.223	150.219	sox21b	SRY-box transcription factor 21b
ENSDARG00000008541	6.89935	-0.0439685	0.73416	-0.0598896	0.952244	1	12	5	12	13	4	11	12.6122	5.09562	11.4449	13.4997	4.06414	10.7299	chia.4	chitinase, acidic.4
ENSDARG00000008542	875.989	-0.0173324	0.121062	-0.143169	0.886156	1	842	830	825	840	810	812	884.959	845.874	786.835	872.285	822.988	792.065	yod1	YOD1 deubiquitinase
ENSDARG00000008548	614.441	0.0090008	0.137477	0.0654714	0.947799	1	551	679	653	543	686	661	579.112	691.986	622.792	563.87	696.999	644.772	arhgap12a	Rho GTPase activating protein 12a
ENSDARG00000008551	514.898	0.0377509	0.176909	0.213392	0.831021	1	547	507	561	652	506	491	574.908	516.696	535.048	677.06	514.113	478.945	pole3	polymerase (DNA directed), epsilon 3 (p17 subunit)
ENSDARG00000008553	222.689	-0.270106	0.197636	-1.36668	0.171724	1	195	256	216	156	216	180	204.949	260.896	206.008	161.996	219.463	175.581	zgc:136872	zgc:136872
ENSDARG00000008560	229.06	-0.0465294	0.137747	-0.337789	0.735522	1	206	207	259	210	200	238	216.51	210.959	247.019	218.071	203.207	232.157	brap	BRCA1 associated protein
ENSDARG00000008568	580.352	0.0149854	0.0991239	0.151178	0.879835	1	535	564	602	535	576	603	562.296	574.786	574.151	555.563	585.236	588.196	slc25a24	solute carrier family 25 member 24
ENSDARG00000008573	403.53	0.00674057	0.103178	0.0653296	0.947912	1	396	423	436	398	441	418	416.204	431.09	415.83	413.297	448.071	407.738	fam20b	FAM20B glycosaminoglycan xylosylkinase
ENSDARG00000008575	415.299	-0.00525759	0.187272	-0.0280747	0.977603	1	329	392	447	320	360	481	345.786	399.497	426.322	332.299	365.772	469.191	lyst	lysosomal trafficking regulator
ENSDARG00000008592	289.497	0.11794	0.15051	0.783607	0.433271	1	245	324	281	263	328	330	257.5	330.196	268.001	273.108	333.259	321.898	mtmr8	myotubularin related protein 8
ENSDARG00000008593	330.577	-0.0243407	0.13019	-0.186963	0.85169	1	262	300	325	272	252	346	275.367	305.737	309.965	282.454	256.041	337.505	nbas	NBAS subunit of NRZ tethering complex
ENSDARG00000008623	604.085	-0.0220685	0.117891	-0.187194	0.851509	1	632	545	674	624	557	636	664.245	555.423	642.82	647.983	565.931	620.386
ENSDARG00000008637	1813.97	-0.0202514	0.137862	-0.146896	0.883214	1	1856	2112	1611	1652	2050	1806	1950.69	2152.39	1536.47	1715.49	2082.87	1761.66	mttp	microsomal triglyceride transfer protein
ENSDARG00000008639	652.942	0.0212165	0.110528	0.191956	0.847777	1	571	619	679	578	656	656	600.132	630.838	647.589	600.215	666.518	639.894	kifap3a	kinesin-associated protein 3a
ENSDARG00000008660	1338.68	0.00220431	0.109092	0.020206	0.983879	1	1249	1350	1344	1287	1357	1293	1312.72	1375.82	1281.83	1336.47	1378.76	1261.26	coro1b	coronin, actin binding protein, 1B
ENSDARG00000008662	167.464	0.0275458	0.193829	0.142114	0.88699	1	156	222	141	161	203	165	163.959	226.246	134.477	167.188	206.255	160.949	fign	fidgetin
ENSDARG00000008678	896.53	0.0504844	0.111306	0.453563	0.650144	1	960	921	917	1031	977	881	1008.98	938.614	874.579	1070.63	992.665	859.37	snx3	sorting nexin 3
ENSDARG00000008697	3125.27	0.0868194	0.16435	0.52826	0.597319	1	3580	2852	2670	3538	2966	3177	3762.65	2906.54	2546.48	3673.98	3013.56	3099	epas1a	endothelial PAS domain protein 1a
ENSDARG00000008703	355.649	-0.00213774	0.142034	-0.0150509	0.987992	1	415	415	484	417	410	481	436.173	422.937	461.61	433.027	416.574	469.191	apeh	acylaminoacyl-peptide hydrolase
ENSDARG00000008706	1956.23	-0.130945	0.117302	-1.11631	0.264291	1	2360	1912	2119	2055	1912	1859	2480.41	1948.57	2020.97	2133.98	1942.66	1813.36	paip2b	poly(A) binding protein interacting protein 2B
ENSDARG00000008720	919.906	0.0031559	0.103122	0.0306036	0.975586	1	860	916	959	859	909	966	903.877	933.518	914.636	892.016	923.575	942.284	lmo3	LIM domain only 3
ENSDARG00000008723	883.673	0.0729538	0.125841	0.579728	0.562098	1	794	883	905	727	894	1095	834.51	899.887	863.134	754.942	908.334	1068.12	prkcba	protein kinase C, beta a
ENSDARG00000008727	139.149	0.0635401	0.25881	0.245508	0.806063	1	89	177	153	102	148	187	93.5408	180.385	145.922	105.92	150.373	182.409	ranbp3a	RAN binding protein 3a
ENSDARG00000008732	1321.66	0.0805156	0.182226	0.441844	0.658602	1	1356	1242	1279	1270	1491	1334	1425.18	1265.75	1219.83	1318.81	1514.91	1301.25	zgc:66479	zgc:66479
ENSDARG00000008735	1522.83	-0.00573662	0.0986213	-0.0581682	0.953615	1	1554	1484	1545	1470	1568	1518	1633.28	1512.38	1473.53	1526.5	1593.14	1480.73	atp6ap2	ATPase H+ transporting accessory protein 2
ENSDARG00000008740	724.423	-0.109607	0.130772	-0.838151	0.401946	1	679	809	960	733	746	775	713.642	824.472	915.59	761.173	757.961	755.973	esf1	ESF1, nucleolar pre-rRNA processing protein, homolog (S. cerevisiae)
ENSDARG00000008748	2552.96	0.009554	0.0995375	0.0959839	0.923533	1	2619	2687	2690	2716	2686	2625	2752.62	2738.39	2565.56	2820.39	2729.07	2560.55	ube2na	ubiquitin-conjugating enzyme E2Na
ENSDARG00000008757	468.326	0.0248933	0.119891	0.207632	0.835516	1	483	462	456	508	430	485	507.643	470.836	434.905	527.525	436.895	473.093	entpd6	ectonucleoside triphosphate diphosphohydrolase 6
ENSDARG00000008765	456.771	0.0454176	0.148463	0.305919	0.759667	1	405	441	522	493	443	467	425.663	449.434	497.852	511.948	450.103	455.535	tmed5	transmembrane p24 trafficking protein 5
ENSDARG00000008767	231.813	-0.139981	0.178664	-0.783488	0.433341	1	191	218	236	164	227	192	200.745	222.169	225.082	170.303	230.64	187.286	tle2b	TLE family member 2, transcriptional corepressor b
ENSDARG00000008772	882.83	0.0998055	0.154748	0.644955	0.518956	1	834	885	743	985	931	714	876.551	901.926	708.628	1022.86	945.928	696.471	cacng1a	calcium channel, voltage-dependent, gamma subunit 1a
ENSDARG00000008784	679.781	0.0581529	0.0983992	0.59099	0.554527	1	613	644	634	642	637	686	644.275	656.316	604.671	666.675	647.214	669.158	prpf4ba	pre-mRNA processing factor 4Ba
ENSDARG00000008785	3014.34	-0.0722789	0.0706322	-1.02331	0.306159	1	3127	2998	3178	2794	2944	3097	3286.54	3055.34	3030.98	2901.39	2991.2	3020.97	dldh	dihydrolipoamide dehydrogenase
ENSDARG00000008788	899.27	-0.141753	0.179282	-0.790673	0.429135	1	1041	979	1002	880	856	1003	1094.11	997.723	955.647	913.823	869.725	978.375	camk1gb	calcium/calmodulin-dependent protein kinase IGb
ENSDARG00000008790	50.7937	-0.0427323	0.262531	-0.16277	0.870699	1	48	35	43	45	38	39	50.449	35.6694	41.0108	46.7296	38.6093	38.0425	actr3b	actin related protein 3B
ENSDARG00000008796	0.660675	-1.27784	2.54967	-0.501181	0.616244	1	0	2	3	0	2	0	0	2.03825	2.86122	0	2.03207	0	her5	hairy-related 5
ENSDARG00000008803	4725.71	0.0188461	0.106772	0.176508	0.859895	1	4480	4835	5220	4589	5203	4875	4708.57	4927.47	4978.52	4765.38	5286.43	4755.31	marcksb	myristoylated alanine-rich protein kinase C substrate b
ENSDARG00000008805	216.681	0.0623443	0.184361	0.338164	0.735239	1	219	203	245	234	215	245	230.173	206.882	233.666	242.994	218.447	238.985	orc3	origin recognition complex, subunit 3
ENSDARG00000008807	32.2072	-0.222995	0.356838	-0.624918	0.532025	1	30	31	36	24	23	36	31.5306	31.5929	34.3346	24.9224	23.3688	35.1162	bokb	BCL2 family apoptosis regulator BOK b
ENSDARG00000008808	958.664	-0.0993056	0.0969897	-1.02388	0.305893	1	882	849	1080	807	844	963	926.999	865.237	1030.04	838.017	857.533	939.357	eml2	EMAP like 2
ENSDARG00000008811	90.5259	0.229463	0.22152	1.03586	0.300268	1	77	82	70	106	70	92	80.9285	83.5682	66.7618	110.074	71.1224	89.7413	cmtm3	CKLF-like MARVEL transmembrane domain containing 3
ENSDARG00000008816	1854	0.0739428	0.112448	0.657575	0.510811	1	1928	1600	1975	2083	1741	1948	2026.37	1630.6	1883.64	2163.06	1768.92	1900.17	glud1a	glutamate dehydrogenase 1a
ENSDARG00000008818	457.647	0.0329134	0.133643	0.246279	0.805467	1	504	436	405	472	437	468	529.714	444.338	386.264	490.141	444.007	456.51	hsf1	heat shock transcription factor 1
ENSDARG00000008829	478.515	-0.013484	0.105841	-0.127399	0.898625	1	451	473	535	480	448	512	474.01	482.046	510.251	498.449	455.183	499.43	chga	chromogranin A
ENSDARG00000008832	294.274	-0.0269877	0.14303	-0.188685	0.85034	1	313	311	384	326	275	385	328.969	316.948	366.236	338.53	279.409	375.548	neu1	neuraminidase 1
ENSDARG00000008835	2.13886	-0.417093	1.14665	-0.363748	0.716046	1	2	3	3	2	0	4	2.10204	3.05737	2.86122	2.07687	0	3.9018	si:dkey-46g23.5	si:dkey-46g23.5
ENSDARG00000008840	314.466	0.0972068	0.133907	0.725926	0.467884	1	346	303	314	322	339	369	363.653	308.795	299.474	334.376	344.436	359.941	hmbsa	hydroxymethylbilane synthase a
ENSDARG00000008849	52.7296	0.238232	0.291713	0.816663	0.414121	1	38	49	50	44	62	55	39.9388	49.9371	47.687	45.6911	62.9941	53.6497	ptprq	protein tyrosine phosphatase receptor type Q
ENSDARG00000008852	156.265	0.08178	0.198854	0.411257	0.680884	1	164	131	171	159	155	178	172.367	133.505	163.089	165.111	157.485	173.63	elp4	elongator acetyltransferase complex subunit 4
ENSDARG00000008858	175.324	-0.00787539	0.194543	-0.0404814	0.967709	1	143	165	203	155	151	200	150.296	168.156	193.609	160.957	153.421	195.09	cyp7b1	cytochrome P450, family 7, subfamily B, polypeptide 1
ENSDARG00000008859	503.174	0.0267256	0.141757	0.188531	0.85046	1	572	513	491	577	535	491	601.183	522.811	468.286	599.177	543.578	478.945	mylipa	myosin regulatory light chain interacting protein a
ENSDARG00000008861	227.822	-0.0991186	0.184627	-0.536857	0.591366	1	195	185	257	173	198	221	204.949	188.538	245.111	179.649	201.175	215.574	tfap2e	transcription factor AP-2 epsilon
ENSDARG00000008866	41.0277	-0.240281	0.320753	-0.749115	0.453788	1	38	66	34	31	47	39	39.9388	67.2622	32.4271	32.1915	47.7536	38.0425	cabp4	calcium binding protein 4
ENSDARG00000008867	2025.23	0.0701346	0.133306	0.526117	0.598807	1	1993	2048	1871	2269	2032	1889	2094.68	2087.17	1784.45	2356.21	2064.58	1842.62	rap1b	RAP1B, member of RAS oncogene family
ENSDARG00000008880	551.142	0.0397893	0.143638	0.277012	0.781771	1	571	474	494	580	512	487	600.132	483.065	471.147	602.292	520.209	475.044	usp28	ubiquitin specific peptidase 28
ENSDARG00000008884	1499.99	0.103914	0.115907	0.89653	0.36997	1	1502	1729	1523	1578	1888	1634	1578.63	1762.07	1452.55	1638.65	1918.27	1593.88	hprt1	hypoxanthine phosphoribosyltransferase 1
ENSDARG00000008886	183.879	0.252722	0.156513	1.6147	0.106376	1	177	182	183	217	213	214	186.031	185.481	174.534	225.34	216.415	208.746	msx1b	muscle segment homeobox 1b
ENSDARG00000008890	131.276	0.0257571	0.198492	0.129764	0.896753	1	151	134	123	141	148	126	158.704	136.563	117.31	146.419	150.373	122.907	ctns	cystinosin, lysosomal cystine transporter
ENSDARG00000008904	914.689	-0.00606399	0.180646	-0.0335683	0.973221	1	819	814	1100	760	831	1122	860.785	829.568	1049.11	789.211	844.324	1094.45	smarca2	SWI/SNF related, matrix associated, actin dependent regulator of chromatin, subfamily a, member 2
ENSDARG00000008906	100.373	0.141387	0.198218	0.713289	0.475667	1	75	103	105	97	95	119	78.8265	104.97	100.143	100.728	96.5232	116.078	si:ch211-241e1.5	si:ch211-241e1.5
ENSDARG00000008912	50.5601	0.212652	0.250674	0.848318	0.396261	1	41	36	56	56	53	44	43.0918	36.6885	53.4094	58.1524	53.8498	42.9198	slc8a2a	solute carrier family 8 member 2a
ENSDARG00000008920	193.755	-0.0659244	0.195979	-0.336384	0.736581	1	210	213	227	191	228	200	220.714	217.074	216.499	198.341	231.656	195.09	mrpl53	mitochondrial ribosomal protein L53
ENSDARG00000008931	94.0622	0.229679	0.267279	0.859323	0.390162	1	87	70	103	143	73	86	91.4387	71.3387	98.2352	148.496	74.1705	83.8886	renbp	renin binding protein
ENSDARG00000008936	713.858	-0.0171287	0.152762	-0.112127	0.910723	1	761	744	717	748	789	653	799.826	758.229	683.831	776.749	801.651	636.968	sec11a	SEC11 homolog A, signal peptidase complex subunit
ENSDARG00000008946	81.3569	-0.15532	0.247696	-0.627059	0.530621	1	96	59	106	93	61	79	100.898	60.1284	101.096	96.5745	61.9781	77.0605	ccdc127b	coiled-coil domain containing 127b
ENSDARG00000008947	1796.01	0.0124041	0.0693888	0.178762	0.858124	1	1701	1708	1939	1760	1747	1868	1787.78	1740.67	1849.3	1827.65	1775.01	1822.14	rtf1	RTF1 homolog, Paf1/RNA polymerase II complex component
ENSDARG00000008948	5.13179	-0.17244	0.729603	-0.236348	0.813163	1	3	7	7	4	5	6	3.15306	7.13387	6.67618	4.15374	5.08017	5.85269	pla2g3	phospholipase A2 group III
ENSDARG00000008953	143.362	0.02394	0.154075	0.155379	0.876523	1	124	125	151	131	136	138	130.326	127.391	144.015	136.035	138.181	134.612	pofut1	protein O-fucosyltransferase 1
ENSDARG00000008966	937.564	0.0632651	0.0906928	0.697576	0.485443	1	893	977	1009	938	1006	1056	938.561	995.685	962.323	974.052	1022.13	1030.07	tbl1xr1b	transducin (beta)-like 1 X-linked receptor 1b
ENSDARG00000008969	2789.98	0.302407	0.171014	1.76831	0.0770083	1	2490	2486	3114	4269	2612	3002	2617.04	2533.54	2969.94	4433.08	2653.88	2928.3	fgb	fibrinogen beta chain
ENSDARG00000008976	1679.96	-0.0546926	0.165771	-0.329928	0.741454	1	1233	1850	1881	1326	1619	1813	1295.91	1885.38	1793.98	1376.96	1644.96	1768.49	mdn1	midasin AAA ATPase 1
ENSDARG00000008979	649.624	0.0688362	0.104418	0.659237	0.509743	1	588	574	639	656	567	660	618	584.978	609.439	681.213	576.091	643.796	golga1	golgin A1
ENSDARG00000008982	3795.49	0.0918882	0.117353	0.783008	0.433622	1	3669	3728	3826	4160	3910	3850	3856.19	3799.3	3649.01	4319.89	3972.69	3755.48	casq2	calsequestrin 2
ENSDARG00000008983	82.3426	-0.149649	0.197191	-0.758906	0.447909	1	77	73	96	68	68	85	80.9285	74.3961	91.559	70.6136	69.0903	82.9132	sh3glb2a	SH3-domain GRB2-like endophilin B2a
ENSDARG00000008986	187.918	0.00967722	0.233026	0.0415286	0.966875	1	204	125	170	205	140	156	214.408	127.391	162.136	212.879	142.245	152.17	e2f7	E2F transcription factor 7
ENSDARG00000009001	1562.94	0.0184756	0.161739	0.114231	0.909055	1	1792	1858	2549	1884	1900	2462	1883.43	1893.53	2431.08	1956.41	1930.46	2401.56	pdia6	protein disulfide isomerase family A, member 6
ENSDARG00000009014	6892.98	-0.0182806	0.0944453	-0.193558	0.846522	1	6804	7255	6956	6708	7094	6908	7151.14	7393.75	6634.21	6965.82	7207.75	6738.4	col11a1b	collagen, type XI, alpha 1b
ENSDARG00000009018	10499.9	0.0244483	0.151121	0.16178	0.871479	1	12520	9927	10091	11668	10121	11340	13158.8	10116.9	9624.18	12116.5	10283.3	11061.6	rhbg	Rh family, B glycoprotein (gene/pseudogene)
ENSDARG00000009020	96.4986	-0.159724	0.261344	-0.611166	0.54109	1	71	115	93	51	92	107	74.6224	117.199	88.6978	52.9602	93.4751	104.373	cnr1	cannabinoid receptor 1
ENSDARG00000009021	784.32	0.0570704	0.140436	0.406381	0.684463	1	862	766	750	904	820	745	905.979	780.65	715.305	938.745	833.148	726.709	chrna1	cholinergic receptor, nicotinic, alpha 1 (muscle)
ENSDARG00000009023	847.768	-0.0800998	0.121601	-0.658712	0.510081	1	967	776	898	873	753	869	1016.34	790.841	856.458	906.554	765.074	847.665	ankrd28b	ankyrin repeat domain 28b
ENSDARG00000009026	1324.47	0.0442235	0.205615	0.215079	0.829705	1	982	1549	1508	963	1486	1707	1032.1	1578.62	1438.24	1000.01	1509.83	1665.09	ank2a	ankyrin 2a, neuronal
ENSDARG00000009031	1271.77	0.0417634	0.0838975	0.497791	0.618632	1	1271	1315	1318	1240	1352	1421	1335.85	1340.15	1257.03	1287.66	1373.68	1386.11
ENSDARG00000009040	315.363	-0.0740509	0.444087	-0.166749	0.867568	1	309	340	263	301	375	187	324.765	346.502	250.833	312.569	381.013	182.409	si:ch73-141c7.1	si:ch73-141c7.1
ENSDARG00000009046	99.9282	0.0296679	0.20315	0.14604	0.88389	1	115	102	113	102	95	140	120.867	103.951	107.773	105.92	96.5232	136.563	nphp1	nephronophthisis 1
ENSDARG00000009074	80.8008	-0.0489466	0.237457	-0.206129	0.83669	1	72	85	95	59	90	94	75.6734	86.6256	90.6052	61.2677	91.4431	91.6922	cbr4	carbonyl reductase 4
ENSDARG00000009079	12.0111	-0.222377	0.497195	-0.447263	0.654685	1	12	11	11	12	11	6	12.6122	11.2104	10.4911	12.4612	11.1764	5.85269	LOC570014	sodium-dependent lysophosphatidylcholine symporter 1-like
ENSDARG00000009087	6.55132	-0.217432	0.950811	-0.22868	0.819118	1	1	4	2	2	2	2	1.05102	4.0765	1.90748	2.07687	2.03207	1.9509	cd74a	CD74 molecule, major histocompatibility complex, class II invariant chain a
ENSDARG00000009094	19.2746	-0.113539	0.389722	-0.291334	0.770796	1	15	24	23	23	13	21	15.7653	24.459	21.936	23.884	13.2084	20.4844	gata2b	GATA binding protein 2b
ENSDARG00000009106	3371.04	-0.0514663	0.0953098	-0.53999	0.589204	1	3345	3400	3456	3115	3330	3381	3515.66	3465.02	3296.12	3234.72	3383.39	3297.99	serinc1	serine incorporator 1
ENSDARG00000009113	97.9555	-0.0207554	0.2359	-0.0879839	0.929889	1	129	79	114	135	88	93	135.582	80.5109	108.726	140.189	89.411	90.7167	pigc	phosphatidylinositol glycan anchor biosynthesis, class C
ENSDARG00000009123	65.373	0.0198453	0.253782	0.0781983	0.93767	1	76	52	67	54	62	82	79.8775	52.9945	63.9005	56.0755	62.9941	79.9868	sele	selectin E
ENSDARG00000009131	50.1664	-0.0682145	0.318833	-0.213951	0.830586	1	50	62	44	48	45	56	52.551	63.1857	41.9645	49.8449	45.7215	54.6251	slc10a4	solute carrier family 10 member 4
ENSDARG00000009133	727.995	0.131905	0.11673	1.13	0.258475	1	741	706	734	896	713	773	778.806	719.502	700.045	930.438	724.432	754.022	myo1eb	myosin IEb
ENSDARG00000009134	164.486	0.0144783	0.169707	0.0853135	0.932012	1	176	154	175	172	159	178	184.979	156.945	166.904	178.611	161.549	173.63	hlx1	H2.0-like homeo box 1 (Drosophila)
ENSDARG00000009136	1310.1	0.011416	0.122219	0.0934064	0.925581	1	1280	1233	1532	1553	1209	1287	1345.31	1256.58	1461.13	1612.69	1228.39	1255.4	tp53bp2a	tumor protein p53 binding protein, 2a
ENSDARG00000009142	1472.48	-0.00594806	0.16914	-0.0351665	0.971947	1	1227	1970	1758	1304	1877	1735	1289.6	2007.68	1676.67	1354.12	1907.1	1692.4	ppp1r13bb	protein phosphatase 1, regulatory subunit 13Bb
ENSDARG00000009153	750.424	-0.559615	0.569323	-0.982948	0.325633	1	1039	1049	1085	521	726	912	1092.01	1069.06	1034.81	541.025	737.641	889.609	pla2g1b	phospholipase A2, group IB (pancreas)
ENSDARG00000009160	426.839	-0.0578698	0.159471	-0.362887	0.716689	1	401	425	475	397	417	431	421.459	433.128	453.026	412.259	423.686	420.418	kmo	kynurenine 3-monooxygenase
ENSDARG00000009161	5.22001	-0.16313	0.678543	-0.240412	0.810011	1	5	6	7	6	4	6	5.2551	6.11475	6.67618	6.23061	4.06414	5.85269	ftr55	finTRIM family, member 55
ENSDARG00000009169	697.984	-0.0254353	0.115215	-0.220764	0.825276	1	784	679	742	764	676	722	824	691.986	707.675	793.364	686.839	704.274	mob1ba	MOB kinase activator 1Ba
ENSDARG00000009170	962.623	0.0202858	0.113698	0.178418	0.858395	1	907	828	1193	980	948	1022	953.275	843.835	1137.81	1017.67	963.2	996.909	ctr9	CTR9 homolog, Paf1/RNA polymerase II complex component
ENSDARG00000009178	143.765	0.12136	0.164531	0.737612	0.46075	1	147	159	141	169	166	150	154.5	162.041	134.477	175.496	168.662	146.317	zfand1	zinc finger, AN1-type domain 1
ENSDARG00000009194	2708.99	-0.0123341	0.129373	-0.0953375	0.924047	1	2756	2820	2773	2667	2938	2654	2896.61	2873.93	2644.72	2769.51	2985.11	2588.84	col16a1	collagen, type XVI, alpha 1
ENSDARG00000009196	347.227	0.0636544	0.150503	0.422946	0.672335	1	301	379	361	325	434	324	316.357	386.248	344.3	337.491	440.959	316.045	anxa3a	annexin A3a
ENSDARG00000009208	489.661	-0.0108321	0.115126	-0.0940889	0.925039	1	482	428	564	483	453	521	506.592	436.185	537.909	501.564	460.263	508.209	prkcda	protein kinase C, delta a
ENSDARG00000009209	828.623	0.0529545	0.100816	0.52526	0.599402	1	789	880	805	843	845	874	829.255	896.83	767.76	875.401	858.549	852.542	slc9a6a	solute carrier family 9 member A6
ENSDARG00000009212	17604.1	-0.076736	0.0767174	-1.00024	0.317194	1	15940	15418	18148	14798	15597	16385	16753.3	15712.9	17308.5	15366.8	15847.1	15982.7	ppiaa	peptidylprolyl isomerase Aa (cyclophilin A)
ENSDARG00000009214	546.317	-0.0403596	0.0960301	-0.420281	0.67428	1	487	528	549	495	501	520	511.847	538.098	523.603	514.025	509.033	507.233	mfsd13a	major facilitator superfamily domain containing 13A
ENSDARG00000009215	119.952	0.0764124	0.216272	0.353316	0.723851	1	107	89	121	127	78	128	112.459	90.7021	115.402	131.881	79.2507	124.857	zgc:112437	zgc:112437
ENSDARG00000009217	455.336	0.00946259	0.117041	0.0808488	0.935562	1	410	470	448	375	449	512	430.918	478.989	427.275	389.413	456.199	499.43	tom1l2	target of myb1 like 2 membrane trafficking protein
ENSDARG00000009218	92.6828	0.0915271	0.199062	0.459792	0.645666	1	78	79	99	78	86	108	81.9795	80.5109	94.4202	80.9979	87.3789	105.348	mars2	methionyl-tRNA synthetase 2, mitochondrial
ENSDARG00000009242	95.3541	-0.24793	0.199047	-1.24558	0.212919	1	117	110	101	90	96	90	122.969	112.104	96.3277	93.4591	97.5393	87.7904	fev	FEV transcription factor, ETS family member
ENSDARG00000009250	2306.05	-0.08064	0.106893	-0.754397	0.450611	1	2573	2149	2690	2348	2067	2579	2704.27	2190.1	2565.56	2438.25	2100.14	2515.68	etfb	electron transfer flavoprotein subunit beta
ENSDARG00000009252	122.383	-0.221025	0.282628	-0.782037	0.434193	1	173	80	143	143	80	116	181.826	81.53	136.385	148.496	81.2827	113.152	napepld	N-acyl phosphatidylethanolamine phospholipase D
ENSDARG00000009253	620.411	-0.00756521	0.120127	-0.0629766	0.949785	1	623	615	648	629	613	629	654.785	626.762	618.023	653.176	622.829	613.557	rtraf	RNA transcription, translation and transport factor
ENSDARG00000009262	226.063	-0.105675	0.1816	-0.581912	0.560626	1	204	280	245	180	236	261	214.408	285.355	233.666	186.918	239.784	254.592	si:dkey-97m3.1	si:dkey-97m3.1
ENSDARG00000009266	151.364	0.104402	0.255289	0.408956	0.682572	1	177	115	151	200	119	156	186.031	117.199	144.015	207.687	120.908	152.17	uevld	UEV and lactate/malate dehyrogenase domains
ENSDARG00000009267	198.804	-0.08002	0.178094	-0.449312	0.653206	1	189	228	217	184	213	201	198.643	232.36	206.961	191.072	216.415	196.065	zgc:136439	zgc:136439
ENSDARG00000009273	614.799	0.000700955	0.109797	0.00638412	0.994906	1	617	544	706	618	601	641	648.479	554.404	673.34	641.753	610.636	625.263	ppm1da	protein phosphatase, Mg2+/Mn2+ dependent, 1Da
ENSDARG00000009280	1314.11	-0.105728	0.140915	-0.750299	0.453075	1	1238	1144	1485	1182	1150	1244	1301.16	1165.88	1416.3	1227.43	1168.44	1213.46	smyd1a	SET and MYND domain containing 1a
ENSDARG00000009281	932.362	-0.0415031	0.115741	-0.358587	0.719904	1	821	1012	987	794	964	975	862.887	1031.35	941.341	824.517	979.457	951.063	dnm1b	dynamin 1b
ENSDARG00000009285	10474.4	-0.14581	0.1231	-1.18448	0.236221	1	10526	9157	13188	9701	9273	10568	11063	9332.13	12577.9	10073.9	9421.68	10308.5	rpl15	ribosomal protein L15
ENSDARG00000009299	1074.93	-0.0191166	0.134493	-0.142138	0.886971	1	882	1278	1073	944	1174	1063	926.999	1302.44	1023.36	980.283	1192.82	1036.9	dusp8a	dual specificity phosphatase 8a
ENSDARG00000009311	1015.71	-0.179604	0.113722	-1.57933	0.114261	1	968	1014	1182	873	1012	894	1017.39	1033.39	1127.32	906.554	1028.23	872.051	pvalb6	parvalbumin 6
ENSDARG00000009313	169.729	0.0806213	0.176413	0.457004	0.647668	1	185	127	161	186	154	159	194.439	129.429	153.552	193.149	156.469	155.096	napsa	napsin A aspartic peptidase
ENSDARG00000009315	1097.28	-0.0753006	0.11172	-0.674012	0.500304	1	1095	948	1286	1035	958	1154	1150.87	966.13	1226.51	1074.78	973.361	1125.67	clgn	calmegin
ENSDARG00000009336	882.136	-0.032327	0.0993401	-0.325418	0.744865	1	829	848	914	834	870	820	871.295	864.218	871.718	866.055	883.95	799.868	aif1l	allograft inflammatory factor 1-like
ENSDARG00000009341	2827.58	-0.262994	0.178209	-1.47576	0.140009	1	2882	2919	2300	2241	2262	2261	3029.04	2974.83	2193.6	2327.13	2298.27	2205.49	nrap	nebulin-related anchoring protein
ENSDARG00000009342	2033.88	-0.0149746	0.149499	-0.100165	0.920213	1	2183	1962	2013	2093	2043	1948	2294.38	1999.52	1919.88	2173.44	2075.76	1900.17	txndc5	thioredoxin domain containing 5
ENSDARG00000009346	997.169	-0.0262241	0.122444	-0.214173	0.830412	1	1009	1016	1081	1019	1040	980	1060.48	1035.43	1030.99	1058.17	1056.68	955.94	caprin1a	cell cycle associated protein 1a
ENSDARG00000009350	740.605	0.141106	0.11727	1.20326	0.228878	1	741	733	739	877	799	756	778.806	747.019	704.813	910.707	811.811	737.439	atg3	autophagy related 3
ENSDARG00000009351	145.343	0.0260304	0.214458	0.121378	0.903392	1	147	138	106	138	153	107	154.5	140.639	101.096	143.304	155.453	104.373	fgf6a	fibroblast growth factor 6a
ENSDARG00000009372	19.8889	-0.0433586	0.423819	-0.102305	0.918515	1	17	26	26	13	20	34	17.8673	26.4972	24.7972	13.4997	20.3207	33.1653	diras1b	DIRAS family, GTP-binding RAS-like 1b
ENSDARG00000009386	52.6404	-0.0693529	0.263718	-0.262982	0.792565	1	33	47	42	33	39	44	34.6837	47.8989	40.0571	34.2684	39.6253	42.9198
ENSDARG00000009387	555.462	0.000997541	0.110907	0.0089944	0.992824	1	546	517	571	526	577	527	573.857	526.888	544.585	546.217	586.252	514.062	robo4	roundabout, axon guidance receptor, homolog 4 (Drosophila)
ENSDARG00000009390	258.448	-0.0760006	0.149688	-0.507725	0.611646	1	286	279	280	245	302	253	300.592	284.336	267.047	254.417	306.842	246.789	npl	N-acetylneuraminate pyruvate lyase (dihydrodipicolinate synthase)
ENSDARG00000009401	2358.12	-0.120628	0.185857	-0.64904	0.516313	1	2807	2311	2738	2275	2278	2670	2950.21	2355.2	2611.34	2362.44	2314.53	2604.45	vcanb	versican b
ENSDARG00000009402	49.8936	-0.129619	0.266811	-0.485808	0.627103	1	40	43	67	45	46	45	42.0408	43.8224	63.9005	46.7296	46.7376	43.8952	si:ch211-210b2.2	si:ch211-210b2.2
ENSDARG00000009418	1298.56	-0.0195098	0.162762	-0.119867	0.904588	1	1403	1314	1124	1352	1355	1079	1474.58	1339.13	1072	1403.96	1376.73	1052.51	mef2cb	myocyte enhancer factor 2cb
ENSDARG00000009430	224.949	0.0840591	0.16261	0.516936	0.605201	1	205	225	207	223	221	230	215.459	229.303	197.424	231.571	224.544	224.353	tmem30c	transmembrane protein 30C
ENSDARG00000009436	394.913	0.0809143	0.132379	0.611234	0.541045	1	309	362	460	381	428	378	324.765	368.923	438.72	395.644	434.863	368.72	ubxn7	UBX domain protein 7
ENSDARG00000009438	290.557	0.0443885	0.159423	0.278433	0.78068	1	289	252	315	298	265	317	303.745	256.819	300.428	309.454	269.249	309.217	myog	myogenin
ENSDARG00000009443	1866.07	-0.532229	0.62538	-0.851049	0.394742	1	1930	1548	2545	908	1112	2152	2028.47	1577.61	2427.27	942.899	1129.83	2099.17	zgc:92137	zgc:92137
ENSDARG00000009447	7555.68	-0.101826	0.0863425	-1.17933	0.238268	1	7242	7536	8551	6602	7477	7583	7611.49	7680.13	8155.43	6855.75	7596.89	7396.83	atp5mc3b	ATP synthase membrane subunit c locus 3b
ENSDARG00000009459	105.434	0.00617718	0.22107	0.0279422	0.977708	1	87	75	59	76	82	64	91.4387	76.4344	56.2706	78.9211	83.3148	62.4287	slc35e4	solute carrier family 35 member E4
ENSDARG00000009466	62.3973	-0.188961	0.237874	-0.794372	0.426979	1	67	59	63	42	53	71	70.4183	60.1284	60.0856	43.6143	53.8498	69.2569	rgs9bp	regulator of G protein signaling 9 binding protein
ENSDARG00000009470	212.714	0.0952337	0.16332	0.583112	0.559818	1	226	201	188	235	223	198	237.53	204.844	179.303	244.032	226.576	193.139	hnf1a	HNF1 homeobox a
ENSDARG00000009471	0.987275	0.757442	1.71847	0.440765	0.659383	1	1	0	2	2	1	2	1.05102	0	1.90748	2.07687	1.01603	1.9509	nid2b	nidogen 2b (osteonidogen)
ENSDARG00000009472	226.998	-0.00604545	0.177062	-0.0341431	0.972763	1	256	199	235	259	212	214	269.061	202.806	224.129	268.955	215.399	208.746	med19b	mediator complex subunit 19b
ENSDARG00000009473	711.854	-0.0539223	0.13289	-0.405767	0.684914	1	774	701	756	761	638	746	813.489	714.407	721.027	790.249	648.23	727.685	ppardb	peroxisome proliferator-activated receptor delta b
ENSDARG00000009477	78.9012	-0.335016	0.265586	-1.26142	0.207157	1	74	88	85	51	91	53	77.7755	89.683	81.0678	52.9602	92.4591	51.6988	prkar2ab	protein kinase, cAMP-dependent, regulatory, type II, alpha, B
ENSDARG00000009480	2185.11	-0.0687994	0.0768174	-0.895622	0.370455	1	2165	2259	2357	2052	2156	2241	2275.46	2302.2	2247.96	2130.87	2190.57	2185.98	pdcl	phosducin-like
ENSDARG00000009482	4.05742	0.683301	0.798556	0.855671	0.39218	1	2	5	3	5	6	5	2.10204	5.09562	2.86122	5.19217	6.0962	4.87724	slc38a8a	solute carrier family 38 member 8a
ENSDARG00000009484	3313.28	0.0512966	0.122752	0.417887	0.67603	1	3449	3181	3318	3728	3225	3328	3624.97	3241.84	3164.51	3871.29	3276.71	3246.29	arf1	ADP-ribosylation factor 1
ENSDARG00000009488	469.131	0.0550223	0.117172	0.469585	0.638652	1	445	440	473	495	441	470	467.704	448.415	451.119	514.025	448.071	458.461	gipc2	GIPC PDZ domain containing family, member 2
ENSDARG00000009493	121.308	0.192495	0.415878	0.462866	0.643461	1	73	155	81	45	124	188	76.7244	157.964	77.2529	46.7296	125.988	183.384	si:ch211-45c16.2	si:ch211-45c16.2
ENSDARG00000009494	470.146	0.0235452	0.198616	0.118546	0.905635	1	502	325	593	509	402	524	527.612	331.216	565.567	528.563	408.446	511.135	xrcc1	X-ray repair complementing defective repair in Chinese hamster cells 1
ENSDARG00000009499	2651.93	-0.0436972	0.200919	-0.217487	0.827829	1	1872	2642	3334	1975	2430	3164	1967.51	2692.53	3179.77	2050.91	2468.96	3086.32	syne1a	spectrin repeat containing, nuclear envelope 1a
ENSDARG00000009505	1964.51	-0.0607296	0.178186	-0.340821	0.733238	1	1999	1752	2091	1971	1954	1647	2100.99	1785.51	1994.27	2046.76	1985.33	1606.56	prelid3b	PRELI domain containing 3
ENSDARG00000009511	0.412756	1.85836	2.67496	0.694724	0.487228	1	0	0	0	1	0	1	0	0	0	1.03843	0	0.975449	tnfa	tumor necrosis factor a (TNF superfamily, member 2)
ENSDARG00000009524	292.814	0.0025205	0.147012	0.0171449	0.986321	1	275	285	305	330	267	265	289.03	290.451	290.891	342.684	271.281	258.494	rnf150b	ring finger protein 150b
ENSDARG00000009525	2327.97	0.103994	0.107076	0.971211	0.331443	1	1982	2272	2434	2079	2395	2696	2083.12	2315.45	2321.4	2158.91	2433.4	2629.81	tial1	TIA1 cytotoxic granule-associated RNA binding protein-like 1
ENSDARG00000009534	1544.71	0.0782811	0.0898965	0.870791	0.383868	1	1459	1480	1576	1651	1535	1563	1533.44	1508.3	1503.09	1714.46	1559.61	1524.63	wls	Wnt ligand secretion mediator
ENSDARG00000009544	1140.45	0.226153	0.378654	0.597255	0.550337	1	1064	900	927	1572	977	810	1118.29	917.212	884.116	1632.42	992.665	790.114	cldnb	claudin b
ENSDARG00000009549	3306.62	-0.0128424	0.124248	-0.103361	0.917677	1	2832	3194	3465	2689	3219	3474	2976.49	3255.08	3304.71	2792.35	3270.61	3388.71	ubr4	ubiquitin protein ligase E3 component n-recognin 4
ENSDARG00000009550	437.24	-0.013843	0.203825	-0.0679162	0.945852	1	520	396	504	546	348	509	546.53	403.573	480.685	566.985	353.58	496.503	foxi3b	forkhead box I3b
ENSDARG00000009553	2053.71	0.0452251	0.0993742	0.455099	0.649038	1	1894	2091	2223	1913	2214	2260	1990.63	2130.99	2120.16	1986.53	2249.5	2204.51	gng3	guanine nucleotide binding protein (G protein), gamma 3
ENSDARG00000009557	91.9307	-0.135499	0.192199	-0.704995	0.480813	1	76	88	111	76	86	87	79.8775	89.683	105.865	78.9211	87.3789	84.8641	wrap73	WD repeat containing, antisense to TP73
ENSDARG00000009567	2087.09	0.0819041	0.155622	0.5263	0.59868	1	2067	2253	1730	1899	2487	2026	2172.46	2296.09	1649.97	1971.99	2526.88	1976.26	spegb	striated muscle enriched protein kinase b
ENSDARG00000009568	99.2833	0.0671117	0.22152	0.30296	0.761921	1	79	97	101	89	101	99	83.0306	98.8551	96.3277	92.4207	102.619	96.5694	ca10b	carbonic anhydrase Xb
ENSDARG00000009585	2641.48	-0.00175868	0.0791717	-0.0222135	0.982278	1	2545	2623	2727	2650	2624	2585	2674.85	2673.16	2600.85	2751.85	2666.07	2521.54	papola	poly(A) polymerase alpha
ENSDARG00000009594	4311.89	0.0306237	0.155428	0.197027	0.843806	1	4750	3332	3944	4487	3809	3978	4992.34	3395.72	3761.55	4659.46	3870.07	3880.34	nr1d2b	nuclear receptor subfamily 1, group D, member 2b
ENSDARG00000009607	642.403	-0.0538582	0.0952763	-0.565284	0.571881	1	669	631	706	662	625	639	703.132	643.068	673.34	687.444	635.021	623.312	ccnc	cyclin C
ENSDARG00000009610	285.921	0.0516071	0.12165	0.424226	0.671401	1	253	251	289	292	267	259	265.908	255.8	275.631	303.223	271.281	252.641	rgs12a	regulator of G protein signaling 12a
ENSDARG00000009612	126.237	-0.518368	0.662812	-0.782074	0.434171	1	111	148	223	62	112	161	116.663	150.83	212.684	64.383	113.796	157.047	chia.3	chitinase, acidic.3
ENSDARG00000009624	90.8697	-0.00350212	0.187991	-0.0186292	0.985137	1	104	87	95	94	88	103	109.306	88.6639	90.6052	97.6129	89.411	100.471	uts2r	urotensin 2 receptor
ENSDARG00000009626	138.555	0.0552853	0.229745	0.240638	0.809836	1	117	105	147	103	138	141	122.969	107.008	140.2	106.959	140.213	137.538	nrbp2b	nuclear receptor binding protein 2b
ENSDARG00000009629	527.822	0.133609	0.136794	0.976721	0.328707	1	527	493	452	603	516	493	553.887	502.429	431.09	626.176	524.274	480.896	unc119.1	unc-119 homolog 1
ENSDARG00000009637	10359.7	-0.154808	0.232918	-0.664645	0.506278	1	11126	6951	14127	9168	7012	12635	11693.6	7083.94	13473.5	9520.37	7124.43	12324.8	rcvrn3	recoverin 3
ENSDARG00000009640	1128.29	-0.0180169	0.095397	-0.188863	0.8502	1	1190	1101	1287	1236	1126	1157	1250.71	1122.06	1227.46	1283.51	1144.05	1128.59	psmb1	proteasome 20S subunit beta 1
ENSDARG00000009653	132.056	-0.173935	0.198821	-0.87483	0.381666	1	143	130	153	121	143	112	150.296	132.486	145.922	125.651	145.293	109.25	lhfpl2a	LHFPL tetraspan subfamily member 2a
ENSDARG00000009657	288.141	0.101115	0.130779	0.773181	0.439415	1	285	272	331	310	334	304	299.541	277.202	315.688	321.915	339.355	296.536	fgfr1op2	FGFR1 oncogene partner 2
ENSDARG00000009673	11.5186	0.0128025	0.779723	0.0164192	0.9869	1	3	0	7	2	4	4	3.15306	0	6.67618	2.07687	4.06414	3.9018	si:ch211-197g15.6	si:ch211-197g15.6
ENSDARG00000009677	1150.52	0.0118287	0.0901965	0.131144	0.895661	1	1109	1058	1183	1049	1135	1186	1165.58	1078.23	1128.27	1089.32	1153.2	1156.88	dlg1	discs, large homolog 1 (Drosophila)
ENSDARG00000009681	135.428	0.195475	0.189957	1.02905	0.303457	1	117	115	131	162	138	113	122.969	117.199	124.94	168.226	140.213	110.226	med27	mediator complex subunit 27
ENSDARG00000009685	268.756	0.00351162	0.14448	0.0243052	0.980609	1	285	268	284	298	252	287	299.541	273.125	270.862	309.454	256.041	279.954	ppa2	inorganic pyrophosphatase 2
ENSDARG00000009689	932.133	0.0431644	0.110577	0.390358	0.696272	1	909	895	930	964	947	897	955.377	912.117	886.978	1001.05	962.184	874.978	daam1b	dishevelled associated activator of morphogenesis 1b
ENSDARG00000009693	549.72	0.100556	0.118436	0.84903	0.395864	1	534	548	515	509	623	579	561.245	558.48	491.176	528.563	632.989	564.785	llgl1	LLGL scribble cell polarity complex component 1
ENSDARG00000009702	52.6489	-0.0536528	0.387992	-0.138283	0.890017	1	60	37	62	72	35	45	63.0612	37.7076	59.1318	74.7673	35.5612	43.8952	si:ch211-210p4.6	si:ch211-210p4.6
ENSDARG00000009724	2148.93	-0.0199054	0.0848578	-0.234573	0.81454	1	2108	1961	2279	2044	2036	2162	2215.55	1998.5	2173.57	2122.56	2068.65	2108.92	rpn2	ribophorin II
ENSDARG00000009727	64.3759	0.036049	0.231192	0.155927	0.876091	1	61	59	68	70	57	65	64.1122	60.1284	64.8543	72.6904	57.9139	63.4042	twf2b	twinfilin actin-binding protein 2b
ENSDARG00000009733	126.132	-0.0436931	0.30173	-0.144809	0.884862	1	94	149	123	75	116	165	98.7959	151.85	117.31	77.8826	117.86	160.949	kif21b	kinesin family member 21B
ENSDARG00000009735	1473.77	-0.060295	0.0961318	-0.627212	0.53052	1	1471	1483	1582	1424	1431	1483	1546.05	1511.36	1508.82	1478.73	1453.94	1446.59	gigyf2	GRB10 interacting GYF protein 2
ENSDARG00000009738	87.6753	-0.0863925	0.372473	-0.231943	0.816582	1	43	125	63	42	91	85	45.1939	127.391	60.0856	43.6143	92.4591	82.9132	cacnb4a	calcium channel, voltage-dependent, beta 4a subunit
ENSDARG00000009740	997.491	0.0561388	0.0959806	0.584897	0.558617	1	930	910	1095	918	1099	1022	977.448	927.404	1044.34	953.283	1116.62	996.909	ppp1r7	protein phosphatase 1, regulatory (inhibitor) subunit 7
ENSDARG00000009743	52.401	-0.577694	0.281295	-2.05369	0.0400054	1	57	38	47	39	23	33	59.9081	38.7267	44.8258	40.499	23.3688	32.1898	efhc1	EF-hand domain (C-terminal) containing 1
ENSDARG00000009745	479.293	0.00881144	0.108421	0.0812707	0.935227	1	451	451	477	425	494	465	474.01	459.625	454.934	441.335	501.921	453.584	fbxw2	F-box and WD repeat domain containing 2
ENSDARG00000009748	92.5482	0.0419657	0.189449	0.221514	0.824692	1	98	94	103	102	91	110	103	95.7977	98.2352	105.92	92.4591	107.299	dffb	DNA fragmentation factor, beta polypeptide (caspase-activated DNase)
ENSDARG00000009753	927.442	-0.0108165	0.139337	-0.0776281	0.938124	1	1054	897	1004	1076	970	876	1107.77	914.155	957.554	1117.36	985.553	854.493	sf3b6	splicing factor 3b, subunit 6
ENSDARG00000009754	2007.82	0.00990433	0.103148	0.0960211	0.923504	1	1928	1779	2234	1946	1853	2161	2026.37	1813.02	2130.65	2020.79	1882.71	2107.95	zc3h11a	zinc finger CCCH-type containing 11A
ENSDARG00000009764	355.714	0.103835	0.118214	0.878362	0.379748	1	297	327	377	336	363	372	312.153	333.254	359.56	348.914	368.82	362.867	srek1	splicing regulatory glutamine/lysine-rich protein 1
ENSDARG00000009771	1030.66	-0.0112408	0.0871235	-0.129021	0.897341	1	1034	1031	1117	1003	1085	1060	1086.75	1050.72	1065.33	1041.55	1102.4	1033.98	ppme1	protein phosphatase methylesterase 1
ENSDARG00000009779	782.1	-0.0301027	0.202642	-0.148551	0.881908	1	591	742	839	751	756	600	621.153	756.191	800.187	779.865	768.122	585.269	mcl1a	MCL1 apoptosis regulator, BCL2 family member a
ENSDARG00000009782	2414.21	-0.105784	0.146342	-0.722854	0.46977	1	2022	2659	2623	1745	2344	2690	2125.16	2709.85	2501.66	1812.07	2381.58	2623.96	myh11a	myosin, heavy chain 11a, smooth muscle
ENSDARG00000009783	570.129	0.0378671	0.144949	0.261245	0.793904	1	515	537	517	553	549	504	541.275	547.27	493.083	574.255	557.803	491.626	slc49a4	solute carrier family 49 member 4
ENSDARG00000009796	936.29	0.0209483	0.0978225	0.214146	0.830433	1	839	815	988	793	890	990	881.806	830.587	942.295	823.479	904.27	965.694	klc1a	kinesin light chain 1a
ENSDARG00000009806	177.386	0.0302132	0.192765	0.156736	0.875453	1	177	192	182	194	187	180	186.031	195.672	173.581	201.456	189.998	175.581	smfn	small fragment nuclease
ENSDARG00000009822	85.1074	0.0920069	0.369651	0.248902	0.803437	1	123	95	101	144	96	99	129.275	96.8169	96.3277	149.535	97.5393	96.5694	her4.4	hairy-related 4, tandem duplicate 4
ENSDARG00000009823	1167.75	0.0678229	0.107925	0.628423	0.529727	1	966	1055	1318	1064	1133	1285	1015.29	1075.18	1257.03	1104.89	1151.17	1253.45	pou3f1	POU class 3 homeobox 1
ENSDARG00000009825	111.648	-0.0949205	0.183603	-0.516988	0.605165	1	104	123	120	98	114	112	109.306	125.352	114.449	101.767	115.828	109.25	mmp23bb	matrix metallopeptidase 23bb
ENSDARG00000009830	19793.8	0.0238181	0.074739	0.318683	0.749967	1	18442	18807	21351	19191	18481	21721	19382.9	19166.7	20363.3	19928.6	18777.3	21187.7	hdlbpa	high density lipoprotein binding protein a
ENSDARG00000009837	708.886	0.0427636	0.123	0.347671	0.728087	1	755	664	772	739	751	761	793.52	676.699	736.287	767.403	763.042	742.317	agk	acylglycerol kinase
ENSDARG00000009839	150.751	-0.210997	0.174065	-1.21217	0.225446	1	139	143	193	125	142	141	146.092	145.735	184.072	129.804	144.277	137.538	fam117bb	family with sequence similarity 117 member Bb
ENSDARG00000009844	336.291	-0.368954	0.257595	-1.4323	0.152057	1	308	417	349	236	293	302	323.714	424.975	332.855	245.071	297.698	294.586	dusp23a	dual specificity phosphatase 23a
ENSDARG00000009851	350.006	-0.00704137	0.126964	-0.0554598	0.955772	1	309	325	345	302	349	320	324.765	331.216	329.04	313.607	354.596	312.144	wdr41	WD repeat domain 41
ENSDARG00000009862	354.56	0.0826291	0.243114	0.339878	0.733949	1	438	272	348	472	273	374	460.347	277.202	331.901	490.141	277.377	364.818	dcps	decapping enzyme, scavenger
ENSDARG00000009864	183.328	-0.127266	0.147561	-0.862467	0.38843	1	191	198	204	175	200	166	200.745	201.787	194.563	181.726	203.207	161.925	ddx55	DEAD (Asp-Glu-Ala-Asp) box polypeptide 55
ENSDARG00000009868	757.915	0.0665944	0.176227	0.377889	0.705513	1	783	587	832	855	590	853	822.949	598.226	793.511	887.862	599.46	832.058	dcaf11	ddb1 and cul4 associated factor 11
ENSDARG00000009870	376.186	0.00975361	0.134666	0.072428	0.942261	1	363	398	338	381	362	362	381.52	405.612	322.364	395.644	367.804	353.113	mapk8b	mitogen-activated protein kinase 8b
ENSDARG00000009871	564.971	-0.0506888	0.160178	-0.316453	0.751658	1	633	558	611	647	539	548	665.296	568.672	582.735	671.867	547.642	534.546	snrpc	small nuclear ribonucleoprotein polypeptide C
ENSDARG00000009874	4.14561	-0.925379	0.818968	-1.12993	0.258505	1	5	8	6	4	1	5	5.2551	8.153	5.72244	4.15374	1.01603	4.87724	cyp2k31	cytochrome P450, family 2, subfamily k, polypeptide 31
ENSDARG00000009881	1373.64	-0.0316509	0.14343	-0.220671	0.825348	1	1201	1262	1415	1286	1269	1219	1262.27	1286.14	1349.54	1335.43	1289.35	1189.07	ier5	immediate early response 5
ENSDARG00000009885	54.8825	-0.320884	0.277814	-1.15503	0.248077	1	69	70	53	47	53	54	72.5204	71.3387	50.5482	48.8064	53.8498	52.6742	sult3st1	sulfotransferase family 3, cytosolic sulfotransferase 1
ENSDARG00000009886	191.275	-0.110929	0.184607	-0.600895	0.54791	1	193	172	194	208	157	150	202.847	175.289	185.025	215.994	159.517	146.317	rnf114	ring finger protein 114
ENSDARG00000009899	304.684	-0.117102	0.12274	-0.954065	0.340051	1	300	306	334	256	288	321	315.306	311.852	318.549	265.839	292.618	313.119	znf385a	zinc finger protein 385A
ENSDARG00000009901	927.454	0.0566909	0.177234	0.319865	0.749071	1	934	1102	829	984	1165	826	981.653	1123.08	790.65	1021.82	1183.68	805.721	slc38a5a	solute carrier family 38 member 5a
ENSDARG00000009922	583.667	0.00314865	0.134261	0.0234517	0.98129	1	555	557	593	603	523	577	583.316	567.653	565.567	626.176	531.386	562.834	dmbx1a	diencephalon/mesencephalon homeobox 1a
ENSDARG00000009930	149.646	-0.0483405	0.211237	-0.228845	0.81899	1	109	186	114	110	137	149	114.561	189.557	108.726	114.228	139.197	145.342	cadm2a	cell adhesion molecule 2a
ENSDARG00000009939	689.886	-0.0239547	0.096954	-0.247073	0.804852	1	670	716	737	652	699	732	704.183	729.693	702.906	677.06	710.208	714.029	micu2	mitochondrial calcium uptake 2
ENSDARG00000009941	628.549	-0.0215254	0.118027	-0.182378	0.855286	1	593	647	741	590	603	753	623.255	659.374	706.721	612.677	612.669	734.513	erc1a	ELKS/RAB6-interacting/CAST family member 1a
ENSDARG00000009942	265.531	-0.00100609	0.253502	-0.00396877	0.996833	1	357	160	268	313	240	230	375.214	163.06	255.602	325.03	243.848	224.353	cdc6	cell division cycle 6 homolog (S. cerevisiae)
ENSDARG00000009949	351.705	0.0257344	0.171352	0.150184	0.88062	1	256	372	363	305	402	295	269.061	379.114	346.207	316.723	408.446	287.757	fndc4b	fibronectin type III domain containing 4b
ENSDARG00000009950	1769.62	0.0384301	0.0715219	0.537319	0.591047	1	1777	1686	1902	1832	1808	1852	1867.66	1718.24	1814.01	1902.41	1836.99	1806.53	edf1	endothelial differentiation-related factor 1
ENSDARG00000009953	843.813	-0.0370509	0.109158	-0.339424	0.73429	1	889	804	914	892	843	796	934.357	819.376	871.718	926.284	856.517	776.457	med14	mediator complex subunit 14
ENSDARG00000009958	482.648	0.0192484	0.129719	0.148386	0.882038	1	399	481	476	401	470	500	419.357	490.199	453.98	416.412	477.536	487.724	cbl	Cbl proto-oncogene, E3 ubiquitin protein ligase
ENSDARG00000009961	13.6645	0.145146	0.606728	0.239227	0.810929	1	6	16	11	15	18	3	6.30612	16.306	10.4911	15.5765	18.2886	2.92635	rundc3b	RUN domain containing 3b
ENSDARG00000009978	5069.31	-0.0561171	0.146122	-0.384043	0.700947	1	6343	4835	4817	5390	5381	4619	6666.62	4927.47	4594.16	5597.16	5467.28	4505.6	icn	ictacalcin
ENSDARG00000009982	1981.61	0.0285936	0.084553	0.338174	0.735232	1	1899	1976	1934	1962	1850	2105	1995.89	2013.79	1844.53	2037.41	1879.66	2053.32	fam199x	family with sequence similarity 199, X-linked
ENSDARG00000010002	334.944	0.126454	0.165788	0.762747	0.445615	1	249	325	369	292	332	401	261.704	331.216	351.93	303.223	337.323	391.155	gna11a	guanine nucleotide binding protein (G protein), alpha 11a (Gq class)
ENSDARG00000010008	1569.95	-0.233992	0.14596	-1.60312	0.108907	1	1568	1476	1766	1561	1169	1337	1648	1504.23	1684.3	1621	1187.74	1304.18	vim	vimentin
ENSDARG00000010010	997.458	-0.08576	0.186585	-0.459631	0.645781	1	813	1037	1054	675	1076	978	854.479	1056.83	1005.24	700.944	1093.25	953.989	trim13	tripartite motif containing 13
ENSDARG00000010018	833.968	0.0188272	0.129236	0.145681	0.884174	1	727	908	745	748	811	851	764.091	925.365	710.536	776.749	824.004	830.107	qki2	QKI, KH domain containing, RNA binding 2
ENSDARG00000010021	758.94	0.0785014	0.184921	0.424514	0.671191	1	874	746	752	931	804	765	918.591	760.267	717.212	966.783	816.891	746.218	grpel1	GrpE-like 1, mitochondrial
ENSDARG00000010023	789.834	-0.0346016	0.166127	-0.208284	0.835007	1	669	841	829	592	854	833	703.132	857.084	790.65	614.753	867.693	812.549	LOC557306	hippocampus abundant transcript 1 protein-like
ENSDARG00000010029	142.314	0.0935901	0.16153	0.579399	0.56232	1	131	156	138	135	151	167	137.684	158.983	131.616	140.189	153.421	162.9	spon1a	spondin 1a
ENSDARG00000010031	627.269	-0.0373189	0.138142	-0.270148	0.787047	1	559	643	653	489	698	616	587.52	655.297	622.792	507.795	709.192	600.877	ssh1b	slingshot protein phosphatase 1b
ENSDARG00000010032	234.901	-0.0522605	0.222441	-0.234941	0.814255	1	226	300	191	269	236	185	237.53	305.737	182.164	279.339	239.784	180.458	cmtm7	CKLF-like MARVEL transmembrane domain containing 7
ENSDARG00000010035	149.802	-0.0506479	0.159483	-0.317574	0.750808	1	162	142	169	124	166	166	170.265	144.716	161.182	128.766	168.662	161.925	engase	endo-beta-N-acetylglucosaminidase
ENSDARG00000010042	1007.94	-0.104137	0.261882	-0.397649	0.690889	1	588	1087	780	463	972	850	618	1107.79	743.917	480.795	987.585	829.132	dnm1a	dynamin 1a
ENSDARG00000010047	225.866	-0.144513	0.179494	-0.805113	0.420754	1	209	161	143	171	134	160	219.663	164.079	136.385	177.572	136.149	156.072	neu3.2	sialidase 3 (membrane sialidase), tandem duplicate 2
ENSDARG00000010051	982.51	-0.0504983	0.133388	-0.378581	0.704999	1	1119	1012	1040	1140	972	941	1176.09	1031.35	991.889	1183.82	987.585	917.897	ufd1l	ubiquitin recognition factor in ER associated degradation 1
ENSDARG00000010052	1215.2	-0.0858771	0.0968249	-0.886932	0.375115	1	1202	1184	1343	1169	1181	1149	1263.33	1206.64	1280.87	1213.93	1199.94	1120.79	ndrg3b	ndrg family member 3b
ENSDARG00000010059	199.374	0.0103793	0.160952	0.0644868	0.948583	1	170	216	209	160	219	219	178.673	220.131	199.332	166.15	222.511	213.623	itpkb	inositol-trisphosphate 3-kinase B
ENSDARG00000010070	601.415	0.0861675	0.102009	0.844704	0.398276	1	511	582	606	582	595	620	537.071	593.131	577.966	604.369	604.54	604.778	adam9	ADAM metallopeptidase domain 9
ENSDARG00000010075	20.6719	-0.560771	0.378061	-1.48328	0.138	1	19	29	29	14	18	20	19.9694	29.5546	27.6584	14.5381	18.2886	19.509
ENSDARG00000010078	458.597	-0.0024815	0.134773	-0.0184125	0.98531	1	477	371	518	451	423	485	501.336	378.095	494.037	468.334	429.782	473.093	nup133	nucleoporin 133
ENSDARG00000010083	1296.91	-0.0393131	0.0842061	-0.466868	0.640594	1	1258	1331	1378	1287	1317	1242	1322.18	1356.46	1314.25	1336.47	1338.12	1211.51	rbfox3a	RNA binding fox-1 homolog 3a
ENSDARG00000010085	302.155	0.0798873	0.188516	0.423768	0.671735	1	243	315	350	252	340	364	255.398	321.024	333.809	261.686	345.452	355.063	p4ha2	procollagen-proline, 2-oxoglutarate 4-dioxygenase (proline 4-hydroxylase), alpha polypeptide 2
ENSDARG00000010096	267.288	0.090228	0.154375	0.584475	0.558901	1	233	295	262	223	288	330	244.888	300.642	249.88	231.571	292.618	321.898	slc1a6	solute carrier family 1 member 6
ENSDARG00000010097	14.0805	-0.666466	0.469715	-1.41887	0.155936	1	18	17	19	7	14	13	18.9184	17.3251	18.121	7.26904	14.2245	12.6808	f9a	coagulation factor IXa
ENSDARG00000010098	1322.63	-0.000969841	0.0885171	-0.0109565	0.991258	1	1224	1345	1382	1292	1252	1393	1286.45	1370.72	1318.07	1341.66	1272.07	1358.8	pank1b	pantothenate kinase 1b
ENSDARG00000010108	305.951	-0.0258875	0.150649	-0.171839	0.863564	1	246	272	333	253	272	307	258.551	277.202	317.595	262.724	276.361	299.463	bri3bp	bri3 binding protein
ENSDARG00000010113	1929.96	-0.0837835	0.0839572	-0.997931	0.318313	1	2077	1912	2146	1953	1935	1882	2182.97	1948.57	2046.72	2028.06	1966.03	1835.79	ndufb8	NADH:ubiquinone oxidoreductase subunit B8
ENSDARG00000010130	304.362	-0.211254	0.261303	-0.808464	0.418824	1	213	318	308	175	264	284	223.867	324.082	293.752	181.726	268.233	277.027	smpdl3b	sphingomyelin phosphodiesterase acid like 3B
ENSDARG00000010132	536.765	0.0434143	0.123348	0.351966	0.724864	1	530	521	531	601	471	554	557.041	530.964	506.436	624.099	478.552	540.399	dacha	dachshund a
ENSDARG00000010137	2772.5	-0.000606534	0.0725263	-0.00836295	0.993327	1	2454	2650	2813	2545	2668	2672	2579.2	2700.68	2682.87	2642.82	2710.78	2606.4	ldb1a	LIM domain binding 1a
ENSDARG00000010144	682.284	-0.026107	0.101513	-0.257179	0.797041	1	596	626	701	596	682	602	626.408	637.972	668.571	618.907	692.935	587.22	plppr3a	phospholipid phosphatase related 3a
ENSDARG00000010145	212.616	0.059163	0.247909	0.238648	0.811378	1	219	152	265	249	153	257	230.173	154.907	252.741	258.57	155.453	250.69	tor4aa	torsin family 4, member Aa
ENSDARG00000010146	16.0801	-0.143285	0.649047	-0.220762	0.825278	1	11	4	16	7	5	16	11.5612	4.0765	15.2598	7.26904	5.08017	15.6072	cpa2	carboxypeptidase A2 (pancreatic)
ENSDARG00000010149	17889.7	-0.0915529	0.0968002	-0.945793	0.344254	1	17839	16891	21386	16739	17535	18142	18749.1	17214	20396.7	17382.4	17816.2	17696.6	atp5fa1	ATP synthase F1 subunit alpha
ENSDARG00000010154	138.749	0.0138546	0.162827	0.0850876	0.932192	1	118	145	161	128	156	142	124.02	147.773	153.552	132.92	158.501	138.514	vstm4a	V-set and transmembrane domain containing 4a
ENSDARG00000010155	880.546	0.0465375	0.130872	0.355595	0.722144	1	885	863	858	1015	842	825	930.153	879.505	818.308	1054.01	855.501	804.745	abi1a	abl-interactor 1a
ENSDARG00000010160	10082.5	-0.0331985	0.0897748	-0.369797	0.711534	1	10862	9644	11323	10665	10233	10091	11416.2	9828.44	10799.2	11074.9	10397.1	9843.25	rps15a	ribosomal protein S15a
ENSDARG00000010169	133.364	0.315838	0.256191	1.23282	0.217643	1	101	122	113	151	146	119	106.153	124.333	107.773	156.804	148.341	116.078	myd88	MYD88 innate immune signal transduction adaptor
ENSDARG00000010181	377.893	-0.121944	0.125768	-0.969593	0.33225	1	379	318	391	289	323	387	398.337	324.082	372.912	300.108	328.179	377.499	asap2a	ArfGAP with SH3 domain, ankyrin repeat and PH domain 2a
ENSDARG00000010183	8.06327	0.00294355	0.557619	0.00527878	0.995788	1	12	8	11	11	9	11	12.6122	8.153	10.4911	11.4228	9.14431	10.7299	si:ch73-265h17.1	si:ch73-265h17.1
ENSDARG00000010186	978.834	-0.0190377	0.132685	-0.143481	0.88591	1	1025	1226	1406	983	1184	1431	1077.3	1249.45	1340.96	1020.78	1202.98	1395.87	myo3a	myosin IIIA
ENSDARG00000010192	56.8626	0.147572	0.242665	0.608132	0.5431	1	50	52	59	57	47	74	52.551	52.9945	56.2706	59.1908	47.7536	72.1832	pax3a	paired box 3a
ENSDARG00000010194	2829.4	-0.0815924	0.126271	-0.646167	0.518172	1	2963	2510	3293	2948	2450	2848	3114.17	2558	3140.66	3061.31	2489.28	2778.08	eif4bb	eukaryotic translation initiation factor 4Bb
ENSDARG00000010207	266.877	-0.134499	0.142897	-0.941231	0.346586	1	273	279	240	245	238	238	286.928	284.336	228.897	254.417	241.816	232.157	smad3b	SMAD family member 3b
ENSDARG00000010231	394.848	-0.28933	0.176701	-1.6374	0.101546	1	495	408	437	351	382	363	520.255	415.803	416.784	364.491	388.125	354.088	ppm1na	protein phosphatase, Mg2+/Mn2+ dependent, 1Na (putative)
ENSDARG00000010238	748.659	-0.00653156	0.110821	-0.0589382	0.953001	1	762	715	741	785	707	710	800.877	728.674	706.721	815.171	718.336	692.569	rbm22	RNA binding motif protein 22
ENSDARG00000010244	2341.24	-0.0715269	0.123801	-0.577755	0.563429	1	2626	2479	2231	2394	2401	2183	2759.98	2526.41	2127.79	2486.01	2439.5	2129.4	rpl22l1	ribosomal protein L22-like 1
ENSDARG00000010246	2688.98	-0.0372398	0.143909	-0.258774	0.79581	1	3077	2593	2824	2860	2736	2667	3233.99	2642.59	2693.36	2969.92	2779.87	2601.52	prmt1	protein arginine methyltransferase 1
ENSDARG00000010248	165.017	0.0891367	0.170567	0.52259	0.601259	1	156	163	181	158	195	177	163.959	166.117	172.627	164.073	198.127	172.654	wdr54	WD repeat domain 54
ENSDARG00000010250	1832.88	-0.0227437	0.167898	-0.135461	0.892247	1	2242	1774	2056	2331	1722	1906	2356.39	1807.93	1960.89	2420.59	1749.61	1859.21	nqo1	NAD(P)H dehydrogenase, quinone 1
ENSDARG00000010252	19.9477	-0.269401	0.378414	-0.711922	0.476513	1	20	19	19	18	14	16	21.0204	19.3634	18.121	18.6918	14.2245	15.6072	jak3	Janus kinase 3 (a protein tyrosine kinase, leukocyte)
ENSDARG00000010255	121.256	0.561503	0.239655	2.34296	0.0191313	1	104	94	111	209	104	140	109.306	95.7977	105.865	217.033	105.668	136.563	bin2b	bridging integrator 2b
ENSDARG00000010266	3067.92	0.0471129	0.148479	0.317304	0.751013	1	2814	3589	2956	3036	3601	3010	2957.57	3657.64	2819.25	3152.69	3658.74	2936.1	igf2bp3	insulin-like growth factor 2 mRNA binding protein 3
ENSDARG00000010267	1499.52	-0.0333759	0.162818	-0.204989	0.837581	1	1434	1417	1767	1463	1426	1602	1507.16	1444.1	1685.26	1519.23	1448.86	1562.67	dpydb	dihydropyrimidine dehydrogenase b
ENSDARG00000010270	111.704	0.146349	0.200338	0.730512	0.465077	1	100	93	112	128	96	112	105.102	94.7786	106.819	132.92	97.5393	109.25	fezf1	FEZ family zinc finger 1
ENSDARG00000010276	283.958	0.45641	0.99708	0.457747	0.647135	1	120	173	132	312	178	85	126.122	176.309	125.894	323.992	180.854	82.9132	ptgs2b	prostaglandin-endoperoxide synthase 2b
ENSDARG00000010279	655.029	0.0294445	0.134937	0.218209	0.827266	1	647	559	686	709	596	617	680.01	569.691	654.265	736.25	605.556	601.852	scamp2	secretory carrier membrane protein 2
ENSDARG00000010280	1395.79	0.000462721	0.0798391	0.00579567	0.995376	1	1327	1319	1345	1326	1325	1332	1394.7	1344.23	1282.78	1376.96	1346.25	1299.3	clasp1a	cytoplasmic linker associated protein 1a
ENSDARG00000010281	497.225	0.0573888	0.097061	0.591266	0.554342	1	469	499	498	498	491	533	492.928	508.543	474.962	517.141	498.873	519.914	xpo4	exportin 4
ENSDARG00000010294	527.708	-0.0604699	0.123334	-0.490295	0.623925	1	581	595	577	471	545	667	610.643	606.379	550.308	489.103	553.739	650.624	fmodb	fibromodulin b
ENSDARG00000010296	12.3604	-0.274925	0.535688	-0.513219	0.607798	1	7	14	8	5	8	11	7.35714	14.2677	7.62992	5.19217	8.12827	10.7299
ENSDARG00000010300	143.658	-0.00607076	0.200831	-0.0302282	0.975885	1	121	132	174	137	121	165	127.173	134.524	165.951	142.266	122.94	160.949	traf3ip1	TNF receptor-associated factor 3 interacting protein 1
ENSDARG00000010301	850.726	0.0523148	0.127688	0.409708	0.682021	1	674	946	798	741	913	847	708.387	964.092	761.084	769.48	927.639	826.205	b4galt6	UDP-Gal:betaGlcNAc beta 1,4- galactosyltransferase, polypeptide 6
ENSDARG00000010312	1657.42	0.503398	0.256339	1.9638	0.0495534	1	1350	1690	1716	3094	1755	1822	1418.88	1722.32	1636.62	3212.92	1783.14	1777.27	cp	ceruloplasmin
ENSDARG00000010316	876.402	0.0067023	0.139493	0.0480477	0.961678	1	1003	920	1063	1086	932	969	1054.17	937.595	1013.82	1127.74	946.944	945.21	qars1	glutaminyl-tRNA synthetase 1
ENSDARG00000010317	14.6525	-0.0168623	0.471021	-0.0357994	0.971442	1	18	12	19	21	18	9	18.9184	12.2295	18.121	21.8071	18.2886	8.77904	gpr183a	G protein-coupled receptor 183a
ENSDARG00000010318	433.945	0.0738078	0.159734	0.462068	0.644033	1	446	393	465	496	423	448	468.755	400.516	443.489	515.064	429.782	437.001	srpx	sushi-repeat containing protein X-linked
ENSDARG00000010331	40.3712	0.140402	0.276746	0.507332	0.611922	1	32	35	44	32	40	50	33.6326	35.6694	41.9645	33.2299	40.6414	48.7724
ENSDARG00000010332	5.87143	-0.224162	0.76042	-0.294788	0.768156	1	3	9	8	8	1	8	3.15306	9.17212	7.62992	8.30748	1.01603	7.80359	zgc:56231	zgc:56231
ENSDARG00000010347	41.3272	0.0686743	0.311231	0.220654	0.825362	1	40	30	35	30	45	35	42.0408	30.5737	33.3809	31.153	45.7215	34.1407	acer1	alkaline ceramidase 1
ENSDARG00000010350	39.1733	-0.0701981	0.295455	-0.237593	0.812197	1	31	39	56	38	42	39	32.5816	39.7459	53.4094	39.4605	42.6734	38.0425	c1ql3a	complement component 1, q subcomponent-like 3a
ENSDARG00000010376	0.740536	0.0173677	2.10219	0.00826173	0.993408	1	0	1	1	1	0	1	0	1.01912	0.953739	1.03843	0	0.975449	slc5a3a	solute carrier family 5 member 3a
ENSDARG00000010381	1091.75	-0.00937627	0.079528	-0.117899	0.906148	1	1042	1067	1153	1117	1022	1090	1095.16	1087.41	1099.66	1159.93	1038.39	1063.24	rnf2	ring finger protein 2
ENSDARG00000010384	11.6414	0.255286	0.495358	0.515356	0.606304	1	5	14	13	9	14	15	5.2551	14.2677	12.3986	9.34591	14.2245	14.6317	lpar5a	lysophosphatidic acid receptor 5a
ENSDARG00000010385	138.147	-0.183088	0.190727	-0.959945	0.337083	1	109	145	144	106	127	116	114.561	147.773	137.338	110.074	129.036	113.152	sept4a	septin 4a
ENSDARG00000010400	710.207	0.0377255	0.104302	0.361693	0.717581	1	718	730	714	768	715	731	754.632	743.961	680.97	797.518	726.464	713.053	lrrfip2	leucine rich repeat (in FLII) interacting protein 2
ENSDARG00000010407	699.043	-0.0587854	0.174033	-0.337784	0.735526	1	805	902	1027	822	883	907	846.071	919.251	979.49	853.594	897.158	884.732	ppp4r4	protein phosphatase 4, regulatory subunit 4
ENSDARG00000010408	488.319	-0.114275	0.106381	-1.07421	0.28273	1	522	475	499	453	454	473	548.632	484.084	475.916	470.411	461.279	461.387	igsf9b	immunoglobulin superfamily, member 9b
ENSDARG00000010411	2313.59	0.00230747	0.115619	0.0199576	0.984077	1	2371	2116	2286	2341	2170	2259	2491.97	2156.47	2180.25	2430.98	2204.79	2203.54	epn1	epsin 1
ENSDARG00000010415	122.269	0.0544726	0.250918	0.217093	0.828136	1	134	106	141	135	103	157	140.837	108.027	134.477	140.189	104.652	153.145	sirt4	sirtuin 4
ENSDARG00000010420	316.744	0.0426263	0.303308	0.140538	0.888235	1	374	259	293	487	204	258	393.081	263.953	279.446	505.718	207.271	251.666	ndrg1b	N-myc downstream regulated 1b
ENSDARG00000010423	302.334	0.114111	0.150156	0.759949	0.447285	1	309	280	330	387	308	294	324.765	285.355	314.734	401.874	312.938	286.782	npsn	nephrosin
ENSDARG00000010425	231.725	-0.0526876	0.187296	-0.281306	0.778476	1	185	277	282	209	264	240	194.439	282.298	268.955	217.033	268.233	234.108	scara5	scavenger receptor class A, member 5 (putative)
ENSDARG00000010432	524.923	-0.038831	0.128552	-0.302065	0.762602	1	568	522	567	522	535	553	596.979	531.983	540.77	542.063	543.578	539.423	eaf2	ELL associated factor 2
ENSDARG00000010434	611.677	0.294807	0.224314	1.31426	0.188758	1	545	577	666	920	571	685	572.806	588.035	635.19	955.36	580.155	668.183	clu	clusterin
ENSDARG00000010437	260.895	-0.0708717	0.483031	-0.146723	0.883351	1	243	366	158	250	342	138	255.398	373	150.691	259.609	347.484	134.612	tent5c	terminal nucleotidyltransferase 5C
ENSDARG00000010442	557.87	-0.0159386	0.145193	-0.109776	0.912587	1	512	536	559	558	510	515	538.122	546.251	533.14	579.447	518.177	502.356	rnf11a	ring finger protein 11a
ENSDARG00000010445	286.439	-0.0936625	0.144641	-0.64755	0.517276	1	304	290	290	291	285	250	319.51	295.546	276.584	302.185	289.57	243.862	trabd	TraB domain containing
ENSDARG00000010454	46.9553	-0.204114	0.828466	-0.246376	0.805391	1	41	115	22	33	100	22	43.0918	117.199	20.9823	34.2684	101.603	21.4599	guca1a	guanylate cyclase activator 1A
ENSDARG00000010472	1910.25	0.161113	0.180769	0.891265	0.372787	1	1915	2048	1563	1866	2484	1834	2012.7	2087.17	1490.69	1937.72	2523.83	1788.97	atp1a2a	ATPase Na+/K+ transporting subunit alpha 2
ENSDARG00000010477	271.635	0.0605895	0.139347	0.43481	0.6637	1	293	271	268	270	305	292	307.949	276.183	255.602	280.377	309.89	284.831	p2rx3a	purinergic receptor P2X, ligand-gated ion channel, 3a
ENSDARG00000010478	3977.92	0.126255	0.629551	0.200547	0.841052	1	2841	2485	5393	2848	2430	6367	2985.95	2532.53	5143.52	2957.46	2468.96	6210.68	hsp90aa1.1	heat shock protein 90, alpha (cytosolic), class A member 1, tandem duplicate 1
ENSDARG00000010481	2506.97	0.0199496	0.16336	0.122121	0.902804	1	2943	2412	2567	2912	2591	2516	3093.15	2458.13	2448.25	3023.92	2632.54	2454.23	bzw1a	basic leucine zipper and W2 domains 1a
ENSDARG00000010482	53.6333	0.0533738	0.238561	0.223732	0.822966	1	48	63	72	53	68	68	50.449	64.2049	68.6692	55.0371	69.0903	66.3305	prg4a	proteoglycan 4a
ENSDARG00000010487	351.105	0.056271	0.16014	0.351385	0.725299	1	371	307	374	377	335	379	389.928	312.871	356.699	391.49	340.371	369.695	sae1	SUMO1 activating enzyme subunit 1
ENSDARG00000010514	3.64434	-0.635317	0.900395	-0.705598	0.480438	1	3	7	4	2	4	3	3.15306	7.13387	3.81496	2.07687	4.06414	2.92635	cxcr5	C-X-C motif chemokine receptor 5
ENSDARG00000010515	122.692	0.0550531	0.177271	0.310559	0.756136	1	111	102	105	101	112	117	116.663	103.951	100.143	104.882	113.796	114.128	dvl1a	dishevelled segment polarity protein 1a
ENSDARG00000010516	12968	-0.0268853	0.0947085	-0.283874	0.776507	1	12989	11673	14902	12860	12353	13452	13651.7	11896.2	14212.6	13354.3	12551.1	13121.7	rpl21	ribosomal protein L21
ENSDARG00000010519	5456.3	-0.0761394	0.184688	-0.412259	0.680149	1	4499	6099	6245	4008	5553	6384	4728.54	6215.64	5956.1	4162.05	5642.04	6227.27	per3	period circadian clock 3
ENSDARG00000010524	381.602	-0.0653881	0.119148	-0.548798	0.583144	1	387	363	414	375	319	416	406.745	369.942	394.848	389.413	324.115	405.787	si:ch211-282j22.3	si:ch211-282j22.3
ENSDARG00000010531	983.028	0.0223113	0.10335	0.215881	0.829081	1	1014	1013	1058	1089	950	1086	1065.73	1032.37	1009.06	1130.86	965.232	1059.34	scamp4	secretory carrier membrane protein 4
ENSDARG00000010553	719.222	-0.0304622	0.144473	-0.21085	0.833004	1	734	678	737	711	736	650	771.449	690.967	702.906	738.327	747.801	634.042	mmgt1	membrane magnesium transporter 1
ENSDARG00000010555	103.492	-0.334003	0.314928	-1.06057	0.288885	1	75	139	116	47	126	88	78.8265	141.658	110.634	48.8064	128.02	85.8395	pdha1b	pyruvate dehydrogenase E1 alpha 1 subunit b
ENSDARG00000010556	81.6116	-0.0404373	0.19998	-0.202207	0.839755	1	74	96	84	87	84	75	77.7755	97.836	80.1141	90.3438	85.3469	73.1587	mmp25b	matrix metallopeptidase 25b
ENSDARG00000010563	321.896	-0.04997	0.130871	-0.381826	0.70259	1	275	306	374	277	312	329	289.03	311.852	356.699	287.646	317.003	320.923	spopla	speckle type BTB/POZ protein like a
ENSDARG00000010565	57.387	-0.112733	0.347971	-0.323974	0.745958	1	46	65	31	40	42	50	48.3469	66.2431	29.5659	41.5374	42.6734	48.7724	aqp4	aquaporin 4
ENSDARG00000010571	572.732	-0.0224887	0.132816	-0.169322	0.865543	1	566	518	637	577	542	568	594.877	527.907	607.532	599.177	550.69	554.055	ezh2	enhancer of zeste 2 polycomb repressive complex 2 subunit
ENSDARG00000010572	634.979	0.174868	0.302602	0.577882	0.563344	1	499	669	516	669	730	493	524.459	681.795	492.13	694.713	741.705	480.896	slc25a25a	solute carrier family 25 member 25a
ENSDARG00000010583	534.081	-0.0541804	0.100645	-0.538333	0.590347	1	486	526	622	499	502	566	510.796	536.06	593.226	518.179	510.049	552.104	pard3ab	par-3 family cell polarity regulator alpha, b
ENSDARG00000010586	115.017	-0.130154	0.185327	-0.702296	0.482494	1	121	128	106	114	105	105	127.173	130.448	101.096	118.382	106.684	102.422	tex9	testis expressed 9
ENSDARG00000010591	216.974	-0.144733	0.153616	-0.942176	0.346102	1	213	220	236	226	197	179	223.867	224.207	225.082	234.686	200.159	174.605	foxn4	forkhead box N4
ENSDARG00000010596	774.128	-0.014591	0.0988084	-0.14767	0.882603	1	741	733	886	799	761	764	778.806	747.019	845.013	829.71	773.202	745.243	slc7a6os	solute carrier family 7 member 6 opposite strand
ENSDARG00000010601	516.98	0.0536649	0.118133	0.454276	0.64963	1	495	551	500	486	590	526	520.255	561.538	476.87	504.679	599.46	513.086	mtmr10	myotubularin related protein 10
ENSDARG00000010602	32.2692	-0.481157	0.418507	-1.1497	0.250268	1	28	39	24	27	22	16	29.4286	39.7459	22.8897	28.0377	22.3527	15.6072	zgc:112294	zgc:112294
ENSDARG00000010603	132.974	-0.0125319	0.177902	-0.0704425	0.943841	1	124	110	107	105	113	120	130.326	112.104	102.05	109.036	114.812	117.054	kctd9b	potassium channel tetramerization domain containing 9b
ENSDARG00000010610	403.253	-0.0521098	0.12233	-0.425978	0.670124	1	338	385	425	322	398	383	355.245	392.363	405.339	334.376	404.382	373.597	sarm1	sterile alpha and TIR motif containing 1
ENSDARG00000010619	8.90399	0.244002	0.697362	0.349893	0.726419	1	3	6	8	6	5	9	3.15306	6.11475	7.62992	6.23061	5.08017	8.77904	themis	thymocyte selection associated
ENSDARG00000010625	286.152	0.136316	0.129855	1.04976	0.293831	1	255	296	283	341	273	299	268.01	301.661	269.908	354.106	277.377	291.659	clic2	chloride intracellular channel 2
ENSDARG00000010630	102.472	0.178024	0.222044	0.80175	0.422698	1	71	78	129	94	98	120	74.6224	79.4917	123.032	97.6129	99.5713	117.054	hoxb6a	homeobox B6a
ENSDARG00000010641	3172.51	0.158884	0.237811	0.66811	0.504063	1	3560	2590	2774	4583	2656	2686	3741.63	2639.53	2645.67	4759.15	2698.59	2620.06	slc20a1b	solute carrier family 20 member 1b
ENSDARG00000010654	43.9884	0.409	0.28405	1.43989	0.1499	1	33	43	32	46	57	40	34.6837	43.8224	30.5197	47.768	57.9139	39.018	LOC569534	rho GTPase-activating protein 42
ENSDARG00000010655	824.177	0.0850642	0.164922	0.515785	0.606005	1	837	638	897	908	658	942	879.704	650.202	855.504	942.899	668.55	918.873	ppm1k	protein phosphatase, Mg2+/Mn2+ dependent, 1K
ENSDARG00000010658	675.106	0.167111	0.296298	0.563997	0.572756	1	742	559	516	792	662	587	779.857	569.691	492.13	822.44	672.615	572.589	insig1	insulin induced gene 1
ENSDARG00000010662	3.87937	-0.243532	0.86864	-0.28036	0.779202	1	5	3	5	3	2	6	5.2551	3.05737	4.7687	3.1153	2.03207	5.85269	fbxo36a	F-box protein 36a
ENSDARG00000010673	190.016	-0.0197374	0.155265	-0.127121	0.898845	1	180	179	176	171	206	149	189.184	182.423	167.858	177.572	209.303	145.342	trim16	tripartite motif containing 16
ENSDARG00000010680	468.133	-0.438925	0.504454	-0.870099	0.384246	1	632	203	435	434	180	323	664.245	206.882	414.877	450.681	182.886	315.07	gngt2a	guanine nucleotide binding protein (G protein), gamma transducing activity polypeptide 2a
ENSDARG00000010681	677.855	-0.02854	0.12721	-0.224352	0.822483	1	766	647	650	704	698	618	805.081	659.374	619.931	731.058	709.192	602.827	tjap1	tight junction associated protein 1 (peripheral)
ENSDARG00000010700	7.90637	0.417565	0.605495	0.689626	0.490429	1	5	5	8	5	7	12	5.2551	5.09562	7.62992	5.19217	7.11224	11.7054	il17d	interleukin 17d
ENSDARG00000010701	1.46246	-0.562673	1.67669	-0.335584	0.737184	1	0	1	2	1	0	1	0	1.01912	1.90748	1.03843	0	0.975449	crygs4	crystallin, gamma S4
ENSDARG00000010710	843.513	0.0579068	0.143822	0.402628	0.687222	1	830	840	776	838	936	767	872.346	856.065	740.102	870.208	951.008	748.169	msi1	musashi RNA-binding protein 1
ENSDARG00000010712	17.0614	0.0315741	0.39653	0.0796261	0.936535	1	19	15	24	19	19	21	19.9694	15.2869	22.8897	19.7303	19.3046	20.4844	npffr1l3	neuropeptide FF receptor 1 like 3
ENSDARG00000010717	899.935	0.0128299	0.136528	0.093973	0.925131	1	911	796	1184	912	890	1100	957.479	811.223	1129.23	947.053	904.27	1072.99	chchd10	coiled-coil-helix-coiled-coil-helix domain containing 10
ENSDARG00000010721	2149.48	0.0711278	0.0764989	0.929788	0.352481	1	2009	2211	2175	2117	2300	2285	2111.5	2253.29	2074.38	2198.37	2336.88	2228.9	sept6	septin 6
ENSDARG00000010727	310.353	-0.169966	0.120859	-1.40631	0.159632	1	315	320	321	279	276	293	331.071	326.12	306.15	289.723	280.425	285.807	ttyh2l	tweety homolog 2, like
ENSDARG00000010728	184.858	-0.0707873	0.15924	-0.444533	0.656657	1	191	177	213	159	188	205	200.745	180.385	203.146	165.111	191.014	199.967	scin	scinderin
ENSDARG00000010729	5.64581	0.432385	0.70354	0.614585	0.538829	1	7	5	2	7	5	7	7.35714	5.09562	1.90748	7.26904	5.08017	6.82814	LOC795887	interferon-induced protein 44
ENSDARG00000010732	108.613	-0.0678847	0.210194	-0.322962	0.746724	1	114	76	150	109	105	108	119.816	77.4535	143.061	113.189	106.684	105.348	xrcc4	X-ray repair complementing defective repair in Chinese hamster cells 4
ENSDARG00000010738	65.5987	-0.0172599	0.213087	-0.0809993	0.935443	1	67	88	75	69	70	88	70.4183	89.683	71.5305	71.652	71.1224	85.8395	zgc:101716	zgc:101716
ENSDARG00000010745	2050.09	-0.0195341	0.128963	-0.15147	0.879605	1	2420	1980	2242	2349	2092	2096	2543.47	2017.87	2138.28	2439.28	2125.54	2044.54	dnaja2b	DnaJ heat shock protein family (Hsp40) member A2b
ENSDARG00000010752	373.899	0.259848	0.197273	1.3172	0.187771	1	342	321	354	552	314	343	359.449	327.139	337.624	573.216	319.035	334.579	acsl4b	acyl-CoA synthetase long chain family member 4b
ENSDARG00000010756	75.8369	0.132701	0.208078	0.637745	0.52364	1	74	78	101	78	104	94	77.7755	79.4917	96.3277	80.9979	105.668	91.6922	nod2	nucleotide-binding oligomerization domain containing 2
ENSDARG00000010758	420.537	0.0601991	0.117503	0.512318	0.608428	1	423	464	465	438	455	514	444.581	472.874	443.489	454.835	462.295	501.381	capn12	calpain 12
ENSDARG00000010764	65.7821	0.140321	0.444933	0.315375	0.752477	1	47	34	64	49	44	66	49.3979	34.6502	61.0393	50.8833	44.7055	64.3796	flj13639	flj13639
ENSDARG00000010767	313.864	0.128696	0.120544	1.06763	0.285687	1	297	296	317	320	340	332	312.153	301.661	302.335	332.299	345.452	323.849	epha4l	eph receptor A4, like
ENSDARG00000010770	512.644	-0.0338804	0.125692	-0.26955	0.787506	1	452	510	576	479	504	512	475.061	519.754	549.354	497.41	512.081	499.43	sox19a	SRY-box transcription factor 19a
ENSDARG00000010773	1570.11	0.0295474	0.0973446	0.303534	0.761483	1	1446	1666	1618	1523	1611	1682	1519.77	1697.86	1543.15	1581.54	1636.83	1640.71	pnpla6	patatin-like phospholipase domain containing 6
ENSDARG00000010779	878.49	-0.00476543	0.128241	-0.03716	0.970357	1	896	771	849	910	784	807	941.714	785.745	809.725	944.976	796.571	787.187	tlk2	tousled-like kinase 2
ENSDARG00000010782	0						0	0	0	0	0	0	0	0	0	0	0	0	zgc:55621	zgc:55621
ENSDARG00000010784	913.118	0.01971	0.109191	0.18051	0.856753	1	922	836	910	964	819	915	969.04	851.988	867.903	1001.05	832.132	892.536	ppp1r12a	protein phosphatase 1, regulatory subunit 12A
ENSDARG00000010785	5276.47	0.0440534	0.157586	0.279551	0.779822	1	5543	5503	5092	5962	5557	5083	5825.8	5608.24	4856.44	6191.15	5646.1	4958.21	thbs1b	thrombospondin 1b
ENSDARG00000010789	969.048	0.100742	0.125086	0.805382	0.4206	1	1070	947	997	1238	976	1008	1124.59	965.111	950.878	1285.58	991.649	983.253	homer3b	homer scaffold protein 3b
ENSDARG00000010791	483.476	0.0350831	0.131882	0.266019	0.790224	1	394	477	555	484	465	503	414.102	486.123	529.325	502.603	472.456	490.651	dla	deltaA
ENSDARG00000010792	482.3	0.0598617	0.131163	0.456392	0.648108	1	484	462	496	483	499	518	508.694	470.836	473.055	501.564	507.001	505.283	cdc25b	cell division cycle 25B
ENSDARG00000010794	610.234	-0.0377774	0.191087	-0.197697	0.843282	1	666	607	504	648	544	540	699.979	618.609	480.685	672.906	552.723	526.742	tfeb	transcription factor EB
ENSDARG00000010816	915.627	0.00955098	0.128057	0.0745836	0.940546	1	779	949	967	733	993	980	818.744	967.15	922.266	761.173	1008.92	955.94	slc7a14a	solute carrier family 7 member 14a
ENSDARG00000010823	605.216	0.0766508	0.127223	0.602493	0.546846	1	579	542	634	627	589	628	608.54	552.366	604.671	651.099	598.444	612.582	memo1	mediator of cell motility 1
ENSDARG00000010831	312.918	-0.0521296	0.127903	-0.407572	0.683588	1	340	287	347	322	285	330	357.347	292.489	330.948	334.376	289.57	321.898	churc1	churchill domain containing 1
ENSDARG00000010841	0.169378	0.965316	4.40736	0.219024	0.826632	1	0	0	0	1	0	0	0	0	0	1.03843	0	0	fshb	follicle stimulating hormone subunit beta
ENSDARG00000010844	438.437	0.0337776	0.144314	0.234056	0.814941	1	368	390	405	384	341	464	386.775	397.459	386.264	398.759	346.468	452.608	kras	v-Ki-ras2 Kirsten rat sarcoma viral oncogene homolog
ENSDARG00000010862	508.292	-0.1272	0.130837	-0.972202	0.33095	1	535	577	561	517	464	548	562.296	588.035	535.048	536.871	471.44	534.546	amt	aminomethyltransferase
ENSDARG00000010873	3140.2	0.017327	0.0968209	0.17896	0.857969	1	2897	3339	3204	3019	3376	3130	3044.8	3402.86	3055.78	3135.04	3430.13	3053.16	si:dkey-156n14.5	si:dkey-156n14.5
ENSDARG00000010878	284.701	0.0348732	0.149796	0.232805	0.815913	1	270	282	342	264	299	350	283.775	287.393	326.179	274.147	303.794	341.407	cdkn1ca	cyclin-dependent kinase inhibitor 1Ca
ENSDARG00000010905	170.872	-0.069818	0.161243	-0.432998	0.665016	1	164	173	169	150	172	159	172.367	176.309	161.182	155.765	174.758	155.096	mettl13	methyltransferase like 13
ENSDARG00000010918	271.179	-0.0709388	0.141225	-0.50231	0.61545	1	237	292	303	216	277	297	249.092	297.584	288.983	224.302	281.441	289.708	nprl3	NPR3-like, GATOR1 complex subunit
ENSDARG00000010925	93.9768	0.0156767	0.22019	0.071196	0.943242	1	69	88	100	68	86	105	72.5204	89.683	95.3739	70.6136	87.3789	102.422	htra3b	HtrA serine peptidase 3b
ENSDARG00000010933	73.0027	0.183158	0.246458	0.74316	0.457385	1	47	67	60	60	65	72	49.3979	68.2814	57.2244	62.3061	66.0422	70.2323
ENSDARG00000010934	45.9716	0.228801	0.442333	0.517259	0.604975	1	22	62	40	22	46	78	23.1224	63.1857	38.1496	22.8456	46.7376	76.085	syt14a	synaptotagmin XIVa
ENSDARG00000010936	1365.02	-0.43152	0.381646	-1.13068	0.258189	1	1409	1450	1678	996	988	1376	1480.89	1477.73	1600.37	1034.28	1003.84	1342.22	abcb4	ATP-binding cassette, sub-family B (MDR/TAP), member 4
ENSDARG00000010940	68.8757	0.205797	0.258668	0.795604	0.426262	1	69	65	67	98	56	77	72.5204	66.2431	63.9005	101.767	56.8979	75.1096
ENSDARG00000010941	169.225	-0.037713	0.201107	-0.187527	0.851248	1	136	172	186	123	168	189	142.939	175.289	177.396	127.727	170.694	184.36	pomgnt2	protein O-linked mannose N-acetylglucosaminyltransferase 2 (beta 1,4-)
ENSDARG00000010945	399.173	-0.0747939	0.172769	-0.432912	0.665079	1	358	394	509	361	376	454	376.265	401.535	485.453	374.875	382.029	442.854	rapgef6	Rap guanine nucleotide exchange factor (GEF) 6
ENSDARG00000010946	915.671	0.100839	0.208326	0.484043	0.628355	1	962	942	717	1062	1009	737	1011.08	960.016	683.831	1102.82	1025.18	718.906	cbsb	cystathionine beta-synthase b
ENSDARG00000010948	646.494	0.100497	0.152191	0.660333	0.50904	1	625	572	680	720	582	703	656.887	582.939	648.543	747.673	591.332	685.741	kif11	kinesin family member 11
ENSDARG00000010953	585.744	-0.0382507	0.109161	-0.350405	0.726035	1	591	556	648	550	613	579	621.153	566.633	618.023	571.139	622.829	564.785	ndel1a	nudE neurodevelopment protein 1-like 1a
ENSDARG00000010956	484.274	-0.0346959	0.118704	-0.292289	0.770065	1	478	458	537	522	445	464	502.387	466.759	512.158	542.063	452.135	452.608	sh3glb1b	SH3-domain GRB2-like endophilin B1b
ENSDARG00000010957	660.142	-0.0168515	0.110718	-0.152203	0.879027	1	606	662	725	581	646	738	636.918	674.661	691.461	603.331	656.358	719.881	mpp2b	membrane protein, palmitoylated 2b (MAGUK p55 subfamily member 2)
ENSDARG00000010958	320.076	-0.173213	0.239207	-0.724112	0.468997	1	241	383	364	188	351	335	253.296	390.325	347.161	195.226	356.628	326.775	glmnb	glomulin, FKBP associated protein b
ENSDARG00000010962	371.593	-0.0926005	0.213798	-0.433121	0.664927	1	425	456	453	427	437	382	446.683	464.721	432.044	443.412	444.007	372.621	fkbp7	FKBP prolyl isomerase 7
ENSDARG00000010965	1815.04	-0.00444914	0.1178	-0.0377685	0.969872	1	1944	1600	1979	1899	1808	1779	2043.18	1630.6	1887.45	1971.99	1836.99	1735.32	psma8	proteasome 20S subunit alpha 8
ENSDARG00000010977	82.2043	0.214952	0.220219	0.976086	0.329022	1	75	70	55	78	87	67	78.8265	71.3387	52.4557	80.9979	88.395	65.3551	rab34b	RAB34, member RAS oncogene family b
ENSDARG00000010978	216.511	0.0123867	0.146335	0.0846459	0.932543	1	210	235	219	242	229	196	220.714	239.494	208.869	251.301	232.672	191.188	trmt1	tRNA methyltransferase 1
ENSDARG00000010981	135.122	-0.00648515	0.192904	-0.0336185	0.973181	1	106	147	160	127	132	150	111.408	149.811	152.598	131.881	134.116	146.317	zdhhc3a	zinc finger DHHC-type containing 3a
ENSDARG00000011000	782.11	-0.0562821	0.140331	-0.401068	0.68837	1	651	867	951	668	851	843	684.214	883.581	907.006	693.675	864.645	822.303	gtf2a1	general transcription factor IIA, 1
ENSDARG00000011020	3172.43	-0.0549246	0.0916547	-0.599256	0.549002	1	3234	2979	3557	3160	3024	3185	3399	3035.97	3392.45	3281.45	3072.49	3106.8	hnrnpa1a	heterogeneous nuclear ribonucleoprotein A1a
ENSDARG00000011023	40.6582	-0.310299	0.292777	-1.05985	0.289214	1	41	32	54	24	40	38	43.0918	32.612	51.5019	24.9224	40.6414	37.0671	pdlim3a	PDZ and LIM domain 3a
ENSDARG00000011026	71.9005	0.0186669	0.213913	0.0872643	0.930461	1	67	67	74	65	77	68	70.4183	68.2814	70.5767	67.4983	78.2346	66.3305	zgc:92907	zgc:92907
ENSDARG00000011027	1415.04	0.0402161	0.1074	0.374454	0.708067	1	1413	1430	1289	1461	1435	1347	1485.09	1457.35	1229.37	1517.15	1458.01	1313.93	fgfr1a	fibroblast growth factor receptor 1a
ENSDARG00000011042	120.149	-0.0492386	0.239783	-0.205346	0.837302	1	82	123	110	75	109	120	86.1836	125.352	104.911	77.8826	110.748	117.054	pgbd5	piggyBac transposable element derived 5
ENSDARG00000011049	193.145	0.00990734	0.167855	0.0590232	0.952934	1	139	198	200	161	193	184	146.092	201.787	190.748	167.188	196.095	179.483	slc17a9b	solute carrier family 17 member 9b
ENSDARG00000011055	1006.79	-0.0851908	0.0930727	-0.915315	0.360027	1	1008	1051	1061	984	966	983	1059.43	1071.1	1011.92	1021.82	981.489	958.866	fbxo9	F-box protein 9
ENSDARG00000011065	3820.5	-0.0441907	0.107113	-0.412561	0.679928	1	3611	3935	3729	3377	3945	3592	3795.23	4010.26	3556.49	3506.79	4008.25	3503.81	camk2b1	calcium/calmodulin-dependent protein kinase (CaM kinase) II beta 1
ENSDARG00000011066	371.291	-0.110608	0.165193	-0.669569	0.503133	1	340	458	368	297	414	368	357.347	466.759	350.976	308.415	420.638	358.965	glra3	glycine receptor, alpha 3
ENSDARG00000011072	163.183	-0.000605126	0.223756	-0.0027044	0.997842	1	172	147	151	173	116	181	180.775	149.811	144.015	179.649	117.86	176.556	ddx11	DEAD/H (Asp-Glu-Ala-Asp/His) box helicase 11
ENSDARG00000011076	123.849	0.597769	1.22821	0.486698	0.626472	1	3	1	4	4	4	4	3.15306	1.01912	3.81496	4.15374	4.06414	3.9018	zgc:91968	zgc:91968
ENSDARG00000011079	854.905	-0.0251787	0.0852852	-0.295229	0.767819	1	840	890	936	872	885	853	882.857	907.021	892.7	905.515	899.19	832.058	wdr3	WD repeat domain 3
ENSDARG00000011083	15.8295	0.696496	0.530009	1.31412	0.188806	1	11	10	20	20	17	29	11.5612	10.1912	19.0748	20.7687	17.2726	28.288	si:dkey-42l23.2	si:dkey-42l23.2
ENSDARG00000011088	890.533	0.0018114	0.109904	0.0164817	0.98685	1	868	808	945	838	800	981	912.285	823.453	901.284	870.208	812.827	956.915	si:ch211-288d18.1	si:ch211-288d18.1
ENSDARG00000011091	65.1059	-0.237174	0.23319	-1.01709	0.309112	1	58	58	77	48	57	58	60.9591	59.1092	73.4379	49.8449	57.9139	56.576	drd2b	dopamine receptor D2b
ENSDARG00000011094	376	0.0286348	0.170777	0.167673	0.86684	1	397	304	408	430	330	366	417.255	309.814	389.126	446.527	335.291	357.014	ccna2	cyclin A2
ENSDARG00000011113	36.7417	-0.0460649	0.399659	-0.115261	0.908239	1	11	34	44	26	31	28	11.5612	34.6502	41.9645	26.9993	31.4971	27.3126	chrna10a	cholinergic receptor, nicotinic, alpha 10a
ENSDARG00000011122	917.775	0.038909	0.149317	0.26058	0.794417	1	988	776	934	1057	831	874	1038.41	790.841	890.793	1097.63	844.324	852.542	pptc7a	PTC7 protein phosphatase homolog a
ENSDARG00000011125	1074.49	-0.131192	0.120784	-1.08617	0.277402	1	1224	1072	1238	1153	1030	1032	1286.45	1092.5	1180.73	1197.32	1046.52	1006.66	snrpb	small nuclear ribonucleoprotein polypeptides B and B1
ENSDARG00000011141	1681.13	-0.0214969	0.102869	-0.208972	0.83447	1	1472	1431	1678	1367	1582	1549	1547.1	1458.37	1600.37	1419.54	1607.37	1510.97	dpysl5a	dihydropyrimidinase like 5a
ENSDARG00000011146	6.0554	-0.296259	0.793541	-0.373338	0.708897	1	6	5	9	11	3	2	6.30612	5.09562	8.58365	11.4228	3.0481	1.9509	uqcrb	ubiquinol-cytochrome c reductase binding protein
ENSDARG00000011152	172.253	-0.200345	0.185598	-1.07946	0.280383	1	205	203	172	187	168	149	215.459	206.882	164.043	194.187	170.694	145.342	rpp14	ribonuclease P/MRP 14 subunit
ENSDARG00000011157	707.214	0.0120421	0.129316	0.0931211	0.925807	1	691	585	678	713	615	636	726.255	596.188	646.635	740.404	624.861	620.386	arhgef18a	rho/rac guanine nucleotide exchange factor (GEF) 18a
ENSDARG00000011163	722.768	0.0415903	0.109775	0.378868	0.704786	1	707	762	756	696	817	772	743.071	776.573	721.027	722.751	830.1	753.047	sema3fa	sema domain, immunoglobulin domain (Ig), short basic domain, secreted, (semaphorin) 3Fa
ENSDARG00000011166	1190.09	0.0527626	0.137881	0.382667	0.701966	1	1108	1065	1279	1117	1140	1313	1164.53	1085.37	1219.83	1159.93	1158.28	1280.76	cahz	carbonic anhydrase
ENSDARG00000011170	7913.86	0.0611399	0.121476	0.503307	0.614748	1	7437	7907	6532	6989	7984	7884	7816.43	8058.22	6229.83	7257.62	8112.02	7690.44	ndrg2	NDRG family member 2
ENSDARG00000011171	925.263	-0.0350756	0.107015	-0.327763	0.743091	1	842	853	1002	860	851	910	884.959	869.314	955.647	893.054	864.645	887.659	si:ch211-12m10.1	si:ch211-12m10.1
ENSDARG00000011175	2606.88	-0.032286	0.0839375	-0.384643	0.700502	1	2549	2566	3194	2549	2631	2908	2679.05	2615.07	3046.24	2646.97	2673.19	2836.61	atp6v1d	ATPase H+ transporting V1 subunit D
ENSDARG00000011188	2178.33	0.0410136	0.0626177	0.654984	0.512478	1	1986	2075	2142	2074	2129	2161	2087.33	2114.68	2042.91	2153.71	2163.14	2107.95	acvr2aa	activin A receptor type 2Aa
ENSDARG00000011190	179.464	-0.0871564	0.177306	-0.491559	0.623031	1	166	187	192	186	149	176	174.469	190.576	183.118	193.149	151.389	171.679	fgfr1b	fibroblast growth factor receptor 1b
ENSDARG00000011196	878.97	-0.057496	0.100204	-0.573791	0.566109	1	863	975	996	914	879	920	907.03	993.647	949.924	949.13	893.094	897.413	dnajc11a	DnaJ (Hsp40) homolog, subfamily C, member 11a
ENSDARG00000011201	5526.53	-0.0974912	0.121133	-0.804827	0.42092	1	5338	5078	6832	5224	5176	5626	5610.34	5175.12	6515.95	5424.78	5258.99	5487.88	rplp2l	ribosomal protein, large P2, like
ENSDARG00000011219	1964.87	0.0108618	0.0894085	0.121485	0.903307	1	2004	1938	1996	2090	1919	1958	2106.24	1975.06	1903.66	2170.33	1949.77	1909.93	akt2	v-akt murine thymoma viral oncogene homolog 2
ENSDARG00000011222	142.206	-0.0527497	0.17567	-0.300277	0.763966	1	162	145	134	142	144	139	170.265	147.773	127.801	147.458	146.309	135.587	ccdc28b	coiled-coil domain containing 28B
ENSDARG00000011233	269.131	0.18676	0.134325	1.39036	0.16442	1	215	242	258	268	252	291	225.969	246.628	246.065	278.301	256.041	283.856	pcyt1aa	phosphate cytidylyltransferase 1, choline, alpha a
ENSDARG00000011235	879.683	-0.0156195	0.112821	-0.138445	0.889889	1	850	785	1068	863	878	918	893.367	800.013	1018.59	896.169	892.078	895.462	otx2b	orthodenticle homeobox 2b
ENSDARG00000011239	114.342	-0.0736946	0.201363	-0.365979	0.714381	1	103	127	143	107	111	135	108.255	129.429	136.385	111.113	112.78	131.686	ppp1r14aa	protein phosphatase 1, regulatory (inhibitor) subunit 14Aa
ENSDARG00000011240	300.066	0.122296	0.135296	0.903916	0.36604	1	277	249	315	294	301	317	291.132	253.762	300.428	305.3	305.826	309.217	ift46	intraflagellar transport 46 homolog (Chlamydomonas)
ENSDARG00000011245	1001.44	0.00600919	0.134512	0.0446739	0.964367	1	942	936	1076	990	936	1029	990.061	953.901	1026.22	1028.05	951.008	1003.74	esrp1	epithelial splicing regulatory protein 1
ENSDARG00000011246	235.189	-0.102458	0.154485	-0.663221	0.507189	1	258	218	302	249	228	244	271.163	222.169	288.029	258.57	231.656	238.01	krr1	KRR1 small subunit processome component homolog
ENSDARG00000011247	341.315	0.132755	0.119394	1.1119	0.26618	1	314	302	358	318	394	352	330.02	307.776	341.439	330.222	400.317	343.358	rnpc3	RNA-binding region (RNP1, RRM) containing 3
ENSDARG00000011257	206.121	-0.0448354	0.16775	-0.267275	0.789258	1	183	223	205	210	191	189	192.337	227.265	195.517	218.071	194.063	184.36	enpp2	ectonucleotide pyrophosphatase/phosphodiesterase 2
ENSDARG00000011259	242.813	-0.108142	0.154237	-0.701141	0.483215	1	193	212	227	159	214	212	202.847	216.054	216.499	165.111	217.431	206.795	trpm1a	transient receptor potential cation channel, subfamily M, member 1a
ENSDARG00000011262	78.2996	0.210312	0.242656	0.866709	0.386101	1	55	62	103	90	73	89	57.8061	63.1857	98.2352	93.4591	74.1705	86.815	traip	TRAF-interacting protein
ENSDARG00000011272	648.441	-0.0579363	0.17693	-0.327454	0.743325	1	709	607	811	695	577	764	745.173	618.609	773.483	721.712	586.252	745.243	uqcc2	ubiquinol-cytochrome c reductase complex assembly factor 2
ENSDARG00000011273	174.268	-0.015532	0.155334	-0.0999907	0.920352	1	151	187	204	156	187	191	158.704	190.576	194.563	161.996	189.998	186.311	tlx2	T cell leukemia homeobox 2
ENSDARG00000011283	13.5732	0.100833	0.561522	0.179571	0.85749	1	9	21	9	6	20	16	9.45918	21.4016	8.58365	6.23061	20.3207	15.6072
ENSDARG00000011298	260.835	0.0421376	0.160439	0.26264	0.792828	1	267	233	261	228	274	281	280.622	237.456	248.926	236.763	278.393	274.101	atf7a	activating transcription factor 7a
ENSDARG00000011299	523.267	-0.044251	0.129291	-0.342258	0.732157	1	551	441	584	537	481	504	579.112	449.434	556.984	557.64	488.712	491.626	blzf1	basic leucine zipper nuclear factor 1
ENSDARG00000011301	473.79	0.0627504	0.140747	0.445838	0.655714	1	473	415	494	503	465	470	497.132	422.937	471.147	522.333	472.456	458.461	nae1	nedd8 activating enzyme E1 subunit 1
ENSDARG00000011312	836.664	0.120041	0.136525	0.879265	0.379258	1	863	749	797	984	824	802	907.03	763.325	760.13	1021.82	837.212	782.31	stk3	serine/threonine kinase 3 (STE20 homolog, yeast)
ENSDARG00000011317	20.9108	0.330093	0.386341	0.85441	0.392878	1	26	16	15	16	28	28	27.3265	16.306	14.3061	16.615	28.449	27.3126	adra1ba	adrenoceptor alpha 1Ba
ENSDARG00000011326	14.392	0.155682	0.445069	0.349794	0.726493	1	9	15	12	12	13	15	9.45918	15.2869	11.4449	12.4612	13.2084	14.6317	ankrd45	ankyrin repeat domain 45
ENSDARG00000011333	286.413	-0.097222	0.172718	-0.562895	0.573507	1	277	258	339	255	252	307	291.132	262.934	323.318	264.801	256.041	299.463	arhgap33	Rho GTPase activating protein 33
ENSDARG00000011334	852.243	-0.126455	0.464538	-0.272217	0.785455	1	648	1540	702	568	1384	696	681.061	1569.45	669.525	589.831	1406.19	678.912	ncaldb	neurocalcin delta b
ENSDARG00000011360	180.067	-0.0246772	0.171193	-0.144148	0.885384	1	181	178	204	165	157	231	190.235	181.404	194.563	171.342	159.517	225.329	nfatc2ip	nuclear factor of activated T cells 2 interacting protein
ENSDARG00000011370	1019.8	-0.0617549	0.0889441	-0.694311	0.487487	1	927	991	1101	881	1006	995	974.295	1009.95	1050.07	914.861	1022.13	970.572	fyna	FYN proto-oncogene, Src family tyrosine kinase a
ENSDARG00000011371	312.326	-0.114904	0.157044	-0.731666	0.464372	1	321	302	280	294	300	238	337.377	307.776	267.047	305.3	304.81	232.157	zgc:64106	zgc:64106
ENSDARG00000011373	265.17	-0.042713	0.173357	-0.246388	0.805382	1	273	291	282	260	274	286	286.928	296.565	268.955	269.993	278.393	278.978	mknk2a	MAPK interacting serine/threonine kinase 2a
ENSDARG00000011376	160.48	0.0335671	0.19155	0.17524	0.860891	1	148	168	185	154	172	185	155.551	171.213	176.442	159.919	174.758	180.458	dnase1l4.2	deoxyribonuclease 1 like 4, tandem duplicate 2
ENSDARG00000011400	98.348	0.339849	0.188916	1.79894	0.0720275	1	103	80	117	124	128	126	108.255	81.53	111.588	128.766	130.052	122.907	tnnc1a	troponin C type 1a (slow)
ENSDARG00000011404	559.738	0.0930936	0.12841	0.724973	0.468469	1	605	490	586	570	580	641	635.867	499.371	558.891	591.908	589.3	625.263	fen1	flap structure-specific endonuclease 1
ENSDARG00000011405	11885.4	-0.0324448	0.110152	-0.294547	0.76834	1	11494	10548	13992	12200	10619	12213	12080.4	10749.7	13344.7	12668.9	10789.3	11913.2	rps9	ribosomal protein S9
ENSDARG00000011407	13234.8	0.00502924	0.109006	0.0461375	0.963201	1	12759	12124	13159	12951	12410	12704	13410	12355.9	12550.3	13448.8	12609	12392.1	col2a1b	collagen, type II, alpha 1b
ENSDARG00000011410	168	-0.00752328	0.161819	-0.0464919	0.962918	1	209	169	170	180	187	178	219.663	172.232	162.136	186.918	189.998	173.63	aadat	aminoadipate aminotransferase
ENSDARG00000011418	385.195	-0.134221	0.136277	-0.984913	0.324667	1	459	381	483	435	354	412	482.418	388.287	460.656	451.719	359.676	401.885	sigmar1	sigma non-opioid intracellular receptor 1
ENSDARG00000011422	1566.08	0.107704	0.171081	0.629552	0.528988	1	1297	1778	1427	1302	1933	1611	1363.17	1812	1360.99	1352.04	1963.99	1571.45	ryr1a	ryanodine receptor 1a (skeletal)
ENSDARG00000011434	123.185	0.1413	0.192281	0.734863	0.462423	1	110	107	111	113	126	122	115.612	109.046	105.865	117.343	128.02	119.005	ptger2a	prostaglandin E receptor 2a (subtype EP2)
ENSDARG00000011445	429.069	0.0378894	0.194183	0.195122	0.845298	1	416	332	467	454	333	455	437.224	338.349	445.396	471.449	338.339	443.829	elmsan1a	ELM2 and Myb/SANT-like domain containing 1a
ENSDARG00000011449	105.703	0.0472829	0.202965	0.232961	0.815792	1	99	103	113	104	123	97	104.051	104.97	107.773	107.997	124.972	94.6185	fes	FES proto-oncogene, tyrosine kinase
ENSDARG00000011459	1060.38	-0.00813475	0.0874972	-0.0929715	0.925926	1	990	1010	1052	1018	957	1052	1040.51	1029.32	1003.33	1057.13	972.345	1026.17	gsna	gelsolin a
ENSDARG00000011462	516.127	0.0682409	0.145351	0.469489	0.63872	1	573	451	516	584	568	457	602.234	459.625	492.13	606.446	577.107	445.78	otub1b	OTU deubiquitinase, ubiquitin aldehyde binding 1b
ENSDARG00000011463	32.7117	-0.170216	0.310584	-0.54805	0.583657	1	31	42	35	23	33	40	32.5816	42.8032	33.3809	23.884	33.5291	39.018	LOC100004411	coagulation factor IX-like
ENSDARG00000011466	187.794	0.0154778	0.13957	0.110896	0.911699	1	183	203	226	197	210	209	192.337	206.882	215.545	204.572	213.367	203.869	afg1la	AFG1 like ATPase a
ENSDARG00000011473	226.124	0.102517	0.130174	0.787539	0.430966	1	185	187	191	198	198	207	194.439	190.576	182.164	205.61	201.175	201.918	calcrla	calcitonin receptor-like a
ENSDARG00000011487	157.374	-0.0211141	0.17859	-0.118227	0.905888	1	123	159	189	146	161	154	129.275	162.041	180.257	151.612	163.581	150.219	gnaq	guanine nucleotide binding protein (G protein), q polypeptide
ENSDARG00000011488	1024.95	0.0138599	0.111127	0.124721	0.900744	1	851	992	974	967	957	908	894.418	1010.97	928.942	1004.17	972.345	885.708	sirt2	sirtuin 2 (silent mating type information regulation 2, homolog) 2 (S. cerevisiae)
ENSDARG00000011490	179.65	0.0394236	0.232633	0.169467	0.865429	1	152	243	130	139	197	206	159.755	247.647	123.986	144.342	200.159	200.942	scube3	signal peptide, CUB domain, EGF-like 3
ENSDARG00000011493	225.398	0.0970056	0.166307	0.583293	0.559696	1	214	231	202	226	242	223	224.918	235.418	192.655	234.686	245.88	217.525	dcun1d3	defective in cullin neddylation 1 domain containing 3
ENSDARG00000011496	2602.03	-0.0326012	0.0935277	-0.348573	0.72741	1	2629	2453	2808	2558	2448	2686	2763.13	2499.91	2678.1	2656.32	2487.25	2620.06	ppm1bb	protein phosphatase, Mg2+/Mn2+ dependent, 1Bb
ENSDARG00000011498	228.005	0.220007	0.131077	1.67846	0.0932578	1	183	201	221	220	243	239	192.337	204.844	210.776	228.456	246.896	233.132	si:ch211-212o1.2	si:ch211-212o1.2
ENSDARG00000011506	157.761	-0.194859	0.172202	-1.13157	0.257814	1	160	175	180	130	157	162	168.163	178.347	171.673	134.997	159.517	158.023	lpcat1	lysophosphatidylcholine acyltransferase 1
ENSDARG00000011510	2556.08	0.0178892	0.127581	0.140218	0.888488	1	2641	2258	2759	2680	2352	2698	2775.74	2301.18	2631.37	2783.01	2389.71	2631.76	rcc2	regulator of chromosome condensation 2
ENSDARG00000011515	209.884	-0.024674	0.168349	-0.146564	0.883476	1	222	212	212	248	185	200	233.326	216.054	202.193	257.532	187.966	195.09	orai1a	ORAI calcium release-activated calcium modulator 1a
ENSDARG00000011519	912.656	0.0571066	0.168018	0.339883	0.733944	1	961	1431	1052	1136	1407	1028	1010.03	1458.37	1003.33	1179.66	1429.56	1002.76	myl4	myosin, light chain 4, alkali; atrial, embryonic
ENSDARG00000011521	400.151	-0.0344708	0.182154	-0.18924	0.849905	1	441	441	504	407	394	551	463.5	449.434	480.685	422.643	400.317	537.472	upb1	ureidopropionase, beta
ENSDARG00000011533	883.733	0.041166	0.125029	0.329251	0.741966	1	709	908	926	806	867	933	745.173	925.365	883.163	836.979	880.902	910.094	sema6dl	sema domain, transmembrane domain (TM), and cytoplasmic domain, (semaphorin) 6D, like
ENSDARG00000011537	144.481	-0.058393	0.168743	-0.346048	0.729307	1	137	136	147	129	144	129	143.99	138.601	140.2	133.958	146.309	125.833	ugt2a5	UDP glucuronosyltransferase 2 family, polypeptide A5
ENSDARG00000011545	1572.99	-0.0249302	0.0887184	-0.281003	0.778708	1	1553	1473	1713	1624	1447	1568	1632.23	1501.17	1633.76	1686.42	1470.2	1529.5	arrb2b	arrestin, beta 2b
ENSDARG00000011549	51.1812	-0.160851	0.25163	-0.639239	0.522668	1	44	65	79	51	56	60	46.2449	66.2431	75.3454	52.9602	56.8979	58.5269	c1ql4a	complement component 1, q subcomponent-like 4
ENSDARG00000011553	6068.13	-0.0754177	0.072571	-1.03923	0.298699	1	5880	5993	7238	5746	6162	6138	6180	6107.62	6903.17	5966.85	6260.8	5987.31	atp5pb	ATP synthase peripheral stalk-membrane subunit b
ENSDARG00000011555	1080.64	0.0571853	0.112525	0.508199	0.611314	1	1084	1026	1134	1174	1147	1040	1139.31	1045.62	1081.54	1219.12	1165.39	1014.47	spag7	sperm associated antigen 7
ENSDARG00000011564	3923.07	-0.0130067	0.0953627	-0.136392	0.891511	1	3874	3728	4293	3954	3985	3797	4071.65	3799.3	4094.4	4105.97	4048.9	3703.78	sfpq	splicing factor proline/glutamine-rich
ENSDARG00000011570	450.682	-0.0277595	0.200288	-0.138598	0.889768	1	531	397	460	529	411	418	558.092	404.593	438.72	549.332	417.59	407.738	pou6f1	POU class 6 homeobox 1
ENSDARG00000011571	46.8487	-0.140344	0.306379	-0.458073	0.6469	1	46	50	40	29	35	60	48.3469	50.9562	38.1496	30.1146	35.5612	58.5269	calcrlb	calcitonin receptor-like b
ENSDARG00000011573	239.864	-0.0465587	0.185484	-0.251012	0.801805	1	168	301	224	201	237	231	176.571	306.757	213.638	208.725	240.8	225.329	abcb11a	ATP-binding cassette, sub-family B (MDR/TAP), member 11a
ENSDARG00000011579	146.755	-0.111621	0.157796	-0.707378	0.479331	1	126	137	164	132	138	123	132.428	139.62	156.413	137.073	140.213	119.98	hoxb10a	homeobox B10a
ENSDARG00000011581	206.484	-0.298191	0.263526	-1.13154	0.257826	1	153	176	195	117	146	162	160.806	179.366	185.979	121.497	148.341	158.023	si:dkey-23k10.5	si:dkey-23k10.5
ENSDARG00000011582	1626.18	-0.0392478	0.0881129	-0.445426	0.656012	1	1519	1512	1554	1534	1430	1486	1596.5	1540.92	1482.11	1592.96	1452.93	1449.52	sox5	SRY-box transcription factor 5
ENSDARG00000011583	648.533	-0.0128411	0.162927	-0.078815	0.93718	1	707	487	641	655	501	661	743.071	496.314	611.347	680.175	509.033	644.772	cry1b	cryptochrome circadian regulator 1b
ENSDARG00000011594	530.786	0.0291172	0.0995008	0.292632	0.769803	1	502	454	511	471	497	526	527.612	462.683	487.361	489.103	504.969	513.086	smarcb1b	SWI/SNF related, matrix associated, actin dependent regulator of chromatin, subfamily b, member 1b
ENSDARG00000011597	1045.29	-0.114755	0.167443	-0.685341	0.493129	1	1207	966	1180	1204	968	909	1268.58	984.475	1125.41	1250.28	983.521	886.683	atxn2l	ataxin 2-like
ENSDARG00000011600	495.126	0.119301	0.174556	0.683457	0.494318	1	363	525	516	384	549	588	381.52	535.041	492.13	398.759	557.803	573.564	epha4b	eph receptor A4b
ENSDARG00000011602	1363.98	-0.0138178	0.0974051	-0.141859	0.887191	1	1242	1377	1534	1269	1356	1473	1305.37	1403.34	1463.04	1317.77	1377.74	1436.84	si:dkeyp-117h8.2	si:dkeyp-117h8.2
ENSDARG00000011605	263.253	0.0507382	0.124464	0.407654	0.683528	1	241	278	267	246	293	273	253.296	283.317	254.648	255.455	297.698	266.298	dennd6b	DENN/MADD domain containing 6B
ENSDARG00000011609	1308.77	-0.02366	0.0921975	-0.256622	0.79747	1	1142	1290	1350	1192	1286	1227	1200.26	1314.67	1287.55	1237.81	1306.62	1196.88	si:ch211-262e15.1	si:ch211-262e15.1
ENSDARG00000011611	1903.77	-0.00341677	0.0961505	-0.0355357	0.971653	1	1896	1888	1904	1871	1948	1842	1992.73	1924.11	1815.92	1942.91	1979.23	1796.78	actr1	actin related protein 1, centractin
ENSDARG00000011613	3441.73	0.0843331	0.139321	0.605316	0.544969	1	3219	2565	3746	3398	2867	3798	3383.23	2614.06	3572.71	3528.6	2912.97	3704.75	rbm39a	RNA binding motif protein 39a
ENSDARG00000011615	2415.69	0.0825189	0.0994434	0.829808	0.406648	1	2256	2190	2500	2358	2496	2475	2371.1	2231.88	2384.35	2448.63	2536.02	2414.24	mybpc3	myosin binding protein C, cardiac
ENSDARG00000011618	460.278	-0.00565984	0.182711	-0.030977	0.975288	1	380	388	373	352	407	376	399.388	395.42	355.745	365.529	413.526	366.769	slc26a2	solute carrier family 26 member 2
ENSDARG00000011635	8.56984	-0.732925	0.721945	-1.01521	0.310006	1	3	15	19	4	8	10	3.15306	15.2869	18.121	4.15374	8.12827	9.75449	scxb	scleraxis bHLH transcription factor b
ENSDARG00000011640	2016.14	-0.0437726	0.147272	-0.297223	0.766296	1	1701	2134	2175	1665	2155	1987	1787.78	2174.81	2074.38	1728.99	2189.55	1938.22	syt5b	synaptotagmin Vb
ENSDARG00000011648	704.491	-0.022829	0.128473	-0.177695	0.858963	1	827	683	799	778	692	799	869.193	696.062	762.038	807.902	703.096	779.384	snrpd1	small nuclear ribonucleoprotein D1 polypeptide
ENSDARG00000011652	74.1256	0.111968	0.329596	0.339712	0.734073	1	58	62	86	64	55	103	60.9591	63.1857	82.0216	66.4598	55.8819	100.471	ftr52p	finTRIM family, member 52, pseudogene
ENSDARG00000011661	849.034	-0.0763633	0.11814	-0.646381	0.518032	1	895	773	903	809	781	843	940.663	787.784	861.227	840.094	793.523	822.303	twf1b	twinfilin actin-binding protein 1b
ENSDARG00000011662	1047.11	0.0334837	0.0868982	0.385321	0.699999	1	984	1054	1073	1074	1027	1073	1034.2	1074.16	1023.36	1115.28	1043.47	1046.66	chuk	component of inhibitor of nuclear factor kappa B kinase complex
ENSDARG00000011665	11666.6	0.0513004	0.140374	0.365454	0.714773	1	12336	9749	11939	12858	10058	12258	12965.4	9935.45	11386.7	13352.2	10219.3	11957.1	aldoaa	aldolase a, fructose-bisphosphate, a
ENSDARG00000011671	569.419	-0.181929	0.132801	-1.36993	0.170708	1	618	590	623	475	526	613	649.53	601.284	594.18	493.257	534.434	597.95	pde6b	phosphodiesterase 6B, cGMP-specific, rod, beta
ENSDARG00000011672	736.267	0.0175102	0.100057	0.175003	0.861078	1	699	718	735	694	685	796	734.663	731.732	700.998	720.674	695.983	776.457	sema3b	sema domain, immunoglobulin domain (Ig), short basic domain, secreted, (semaphorin) 3B
ENSDARG00000011673	71.5899	0.182343	0.256275	0.711513	0.476767	1	57	70	55	68	78	60	59.9081	71.3387	52.4557	70.6136	79.2507	58.5269
ENSDARG00000011683	175.577	0.0930588	0.225411	0.412841	0.679723	1	205	173	128	192	190	159	215.459	176.309	122.079	199.38	193.046	155.096	prtfdc1	phosphoribosyl transferase domain containing 1
ENSDARG00000011693	283.759	-0.297755	0.138994	-2.14221	0.0321767	1	317	309	383	251	264	303	333.173	314.91	365.282	260.647	268.233	295.561	ttc36	tetratricopeptide repeat domain 36
ENSDARG00000011696	40.3415	0.0497788	0.308055	0.16159	0.871629	1	43	46	43	26	52	59	45.1939	46.8797	41.0108	26.9993	52.8338	57.5515	esrrgb	estrogen-related receptor gamma b
ENSDARG00000011701	7.89132	-0.412238	0.578222	-0.712942	0.475882	1	7	16	9	7	9	8	7.35714	16.306	8.58365	7.26904	9.14431	7.80359	ctsll	cathepsin L, like
ENSDARG00000011703	322.963	-0.0126597	0.197296	-0.0641661	0.948838	1	355	231	304	320	241	321	373.112	235.418	289.937	332.299	244.864	313.119	clocka	clock circadian regulator a
ENSDARG00000011723	112.844	-0.282196	0.205681	-1.37201	0.170062	1	129	106	111	105	90	89	135.582	108.027	105.865	109.036	91.4431	86.815	zgc:56556	zgc:56556
ENSDARG00000011724	187.82	0.0394222	0.218602	0.180338	0.856888	1	181	195	178	243	175	148	190.235	198.729	169.766	252.34	177.806	144.366	marveld1	MARVEL domain containing 1
ENSDARG00000011727	199.997	0.109109	0.136801	0.797574	0.425118	1	194	217	204	199	238	225	203.898	221.15	194.563	206.649	241.816	219.476	b9d1	B9 protein domain 1
ENSDARG00000011740	2840.45	-0.0199931	0.112657	-0.17747	0.859139	1	2880	2626	3168	2958	2730	2829	3026.94	2676.22	3021.45	3071.69	2773.77	2759.54	u2af2b	U2 small nuclear RNA auxiliary factor 2b
ENSDARG00000011743	452.036	-0.0040192	0.104835	-0.0383384	0.969418	1	473	503	520	477	488	523	497.132	512.62	495.944	495.333	495.825	510.16	pigo	phosphatidylinositol glycan anchor biosynthesis, class O
ENSDARG00000011764	344.66	0.0532464	0.152979	0.348062	0.727793	1	358	296	373	375	322	365	376.265	301.661	355.745	389.413	327.163	356.039	ints13	integrator complex subunit 13
ENSDARG00000011769	405.166	0.0498507	0.140355	0.355176	0.722458	1	421	348	442	441	384	424	442.479	354.655	421.553	457.95	390.157	413.59	cpm	carboxypeptidase M
ENSDARG00000011770	685.497	-0.0863782	0.71619	-0.120608	0.904002	1	959	200	973	914	243	840	1007.93	203.825	927.988	949.13	246.896	819.377	dhrs12	dehydrogenase/reductase (SDR family) member 12
ENSDARG00000011777	1349	0.019708	0.10737	0.183552	0.854365	1	1219	1202	1543	1347	1226	1424	1281.19	1224.99	1471.62	1398.77	1245.66	1389.04
ENSDARG00000011783	973.302	0.0826778	0.128793	0.641942	0.520911	1	910	878	1017	860	981	1125	956.428	894.792	969.953	893.054	996.729	1097.38	stag2a	stromal antigen 2a
ENSDARG00000011785	54.9569	-0.0716068	0.270998	-0.264234	0.7916	1	91	66	79	81	76	67	95.6428	67.2622	75.3454	84.1132	77.2186	65.3551	tbx6	T-box transcription factor 6
ENSDARG00000011797	410.587	0.0173817	0.214392	0.0810745	0.935383	1	333	493	357	363	514	316	349.99	502.429	340.485	376.952	522.241	308.242	tent5bb	terminal nucleotidyltransferase 5Bb
ENSDARG00000011801	54.5882	-0.0751905	0.242434	-0.310148	0.756448	1	62	64	59	62	65	48	65.1632	65.224	56.2706	64.383	66.0422	46.8215	wars2	tryptophanyl tRNA synthetase 2, mitochondrial
ENSDARG00000011809	177.368	0.0793244	0.21994	0.360664	0.71835	1	130	179	188	157	134	233	136.633	182.423	179.303	163.034	136.149	227.28	mical1	microtubule associated monooxygenase, calponin and LIM domain containing 1
ENSDARG00000011818	2.15064	1.01399	1.15604	0.877126	0.380418	1	1	1	2	3	3	2	1.05102	1.01912	1.90748	3.1153	3.0481	1.9509	batf	basic leucine zipper transcription factor, ATF-like
ENSDARG00000011819	923.278	0.00744971	0.124197	0.0599831	0.952169	1	823	903	1077	894	889	1021	864.989	920.27	1027.18	928.361	903.254	995.933	pcnx1	pecanex 1
ENSDARG00000011821	675.007	0.0223379	0.188375	0.118582	0.905606	1	652	687	582	796	602	546	685.265	700.139	555.076	826.594	611.652	532.595	plod2	procollagen-lysine, 2-oxoglutarate 5-dioxygenase 2
ENSDARG00000011824	1652.65	-0.0346814	0.0892805	-0.388455	0.69768	1	1472	1665	1738	1543	1627	1569	1547.1	1696.84	1657.6	1602.31	1653.09	1530.48	pbxip1b	pre-B-cell leukemia homeobox interacting protein 1b
ENSDARG00000011825	200.662	-0.0399745	0.179924	-0.222175	0.824178	1	210	227	215	215	227	190	220.714	231.341	205.054	223.264	230.64	185.335	cetn3	centrin 3
[truncated: 30,521 more rows]

## Sheet: Foxj1bMutant_vs_Foxj1bControl
	baseMean	log2FoldChange	lfcSE	stat	pvalue	padj	Foxj1bControl_R1.x	Foxj1bControl_R2.x	Foxj1bControl_R3.x	Foxj1bMutant_R1.x	Foxj1bMutant_R2.x	Foxj1bMutant_R3.x	Foxj1bControl_R1.y	Foxj1bControl_R2.y	Foxj1bControl_R3.y	Foxj1bMutant_R1.y	Foxj1bMutant_R2.y	Foxj1bMutant_R3.y	SYMBOL	GENENAME
ENSDARG00000000001	114.672	0.00258855	0.185455	0.0139579	0.988864	0.999951	103	132	131	138	100	129	102.392	127.938	128.163	136.819	99.6568	122.703	slc35a5	solute carrier family 35 member A5
ENSDARG00000000002	423.153	0.0404769	0.113999	0.355063	0.722543	0.999951	432	407	391	396	430	441	429.45	394.476	382.532	392.611	428.524	419.472	ccdc80	coiled-coil domain containing 80
ENSDARG00000000018	719.125	-0.0505723	0.167357	-0.302182	0.762513	0.999951	770	720	665	817	615	650	765.455	697.844	650.597	810.008	612.889	618.27	nrf1	nuclear respiratory factor 1
ENSDARG00000000019	3211.42	0.00322653	0.0827786	0.0389778	0.968908	0.999951	3077	3399	3351	3518	3198	3132	3058.84	3294.4	3278.42	3487.89	3187.02	2979.11	ube2h	ubiquitin-conjugating enzyme E2H (UBC8 homolog, yeast)
ENSDARG00000000068	814.77	0.144688	0.128636	1.12479	0.260679	0.999951	832	637	852	869	852	849	827.089	617.398	833.547	861.563	849.076	807.555	slc9a3r1a	SLC9A3 regulator 1a
ENSDARG00000000069	1034.2	0.070373	0.101699	0.691976	0.488952	0.999951	1099	905	1047	1072	1055	1082	1092.51	877.151	1024.32	1062.83	1051.38	1029.18	dap	death-associated protein
ENSDARG00000000086	1340.54	-0.0619599	0.14461	-0.428463	0.668314	0.999951	1311	1451	1553	1075	1453	1616	1303.26	1406.35	1519.36	1065.8	1448.01	1537.11	itsn1	intersectin 1 (SH3 domain protein)
ENSDARG00000000103	3841.16	0.0341782	0.0984049	0.347322	0.728349	0.999951	3831	4032	3856	3892	3923	4201	3808.39	3907.92	3772.48	3858.69	3909.54	3995.92	myh10	myosin, heavy chain 10, non-muscle
ENSDARG00000000142	116.683	0.0545323	0.168626	0.323392	0.746398	0.999951	123	128	110	117	141	117	122.274	124.061	107.618	115.999	140.516	111.289	tmem267	transmembrane protein 267
ENSDARG00000000151	126.899	0.285606	0.214112	1.33391	0.182233	0.999951	100	96	148	114	153	153	99.4098	93.0458	144.795	113.024	152.475	145.531	thraa	thyroid hormone receptor alpha a
ENSDARG00000000161	326.802	0.0651409	0.117664	0.553617	0.579841	0.999951	337	334	360	339	367	374	335.011	323.722	352.203	336.099	365.74	355.743	itsn2a	intersectin 2a
ENSDARG00000000175	140.763	-0.0566805	0.174938	-0.324004	0.745935	0.999951	133	156	119	142	105	146	132.215	151.199	116.423	140.785	104.64	138.873	hoxb2a	homeobox B2a
ENSDARG00000000183	878.933	0.172321	0.109631	1.57183	0.115991	0.999951	875	771	904	900	1039	937	869.836	747.274	884.421	892.298	1035.43	891.259	ptpn4b	protein tyrosine phosphatase non-receptor type 4b
ENSDARG00000000189	1072.05	0.0652528	0.116709	0.559107	0.576088	0.999951	1144	1129	1126	1197	1213	1148	1137.25	1094.26	1101.61	1186.76	1208.84	1091.96	sema6e	sema domain, transmembrane domain (TM), and cytoplasmic domain, (semaphorin) 6E
ENSDARG00000000212	4059.17	0.27901	0.210599	1.32484	0.185224	0.999951	3572	2777	5107	3737	5248	4943	3550.92	2691.54	4996.39	3705.02	5229.99	4701.7	krt97	keratin 97
ENSDARG00000000229	419.384	0.0679856	0.135764	0.500761	0.616539	0.999951	405	463	376	381	449	476	402.61	448.752	367.856	377.739	447.459	452.764	usp49	ubiquitin specific peptidase 49
ENSDARG00000000241	1475.23	-0.0244869	0.0907482	-0.269833	0.787289	0.999951	1608	1407	1576	1557	1386	1580	1598.51	1363.7	1541.87	1543.68	1381.24	1502.87	slc40a1	solute carrier family 40 member 1
ENSDARG00000000324	400.708	0.171795	0.135773	1.26531	0.205759	0.999951	387	359	394	360	479	447	384.716	347.953	385.467	356.919	477.356	425.179	dcaf8	DDB1 and CUL4 associated factor 8
ENSDARG00000000349	9.53448	0.00406176	0.632732	0.00641941	0.994878	0.999951	7	15	13	11	14	10	6.95868	14.5384	12.7184	10.9059	13.9519	9.51184	cfap300	cilia and flagella associated protein 300
ENSDARG00000000369	158.432	0.0637058	0.169918	0.37492	0.70772	0.999951	157	140	141	180	140	138	156.073	135.692	137.946	178.46	139.519	131.263	prkag3b	protein kinase, AMP-activated, gamma 3b non-catalytic subunit
ENSDARG00000000370	1083.72	0.125421	0.146731	0.854774	0.392676	0.999951	1034	1096	1253	1108	1388	1194	1027.9	1062.27	1225.86	1098.52	1383.24	1135.71	triob	trio Rho guanine nucleotide exchange factor b
ENSDARG00000000380	331.381	0.254834	0.180047	1.41537	0.156959	0.999951	301	205	332	317	345	340	299.223	198.692	324.809	314.287	343.816	323.403	pde6a	phosphodiesterase 6A, cGMP-specific, rod, alpha
ENSDARG00000000394	1837.47	0.0433555	0.120419	0.36004	0.718818	0.999951	1847	2069	1837	1836	1928	2175	1836.1	2005.33	1797.21	1820.29	1921.38	2068.83	matr3l1.2	matrin 3-like 1.2
ENSDARG00000000423	114.501	-0.61471	0.199957	-3.0742	0.00211066	0.206287	112	126	158	71	91	97	111.339	122.123	154.578	70.3924	90.6877	92.2648	si:ch73-314g15.3	si:ch73-314g15.3
ENSDARG00000000442	491.879	0.0990264	0.140311	0.705764	0.480335	0.999951	475	494	365	463	466	502	472.196	478.798	357.095	459.038	464.401	477.494	slc39a13	solute carrier family 39 member 13
ENSDARG00000000460	4.77254	0.365911	0.76619	0.477572	0.632955	0.999951	7	5	5	7	6	9	6.95868	4.84614	4.89171	6.94009	5.97941	8.56066	nitr2b	novel immune-type receptor 2b
ENSDARG00000000472	432.143	0.169885	0.111035	1.53002	0.126013	0.999951	390	437	461	433	492	526	387.698	423.552	451.015	429.294	490.311	500.323	cntn2	contactin 2
ENSDARG00000000474	13.8392	-0.0374284	0.477872	-0.0783231	0.937571	0.999951	16	9	15	10	18	11	15.9056	8.72305	14.6751	9.91442	17.9382	10.463	tnni1a	troponin I type 1a (skeletal, slow)
ENSDARG00000000476	120.123	-0.139227	0.200985	-0.692727	0.488481	0.999951	132	114	154	120	112	132	131.221	110.492	150.665	118.973	111.616	125.556	pms1	PMS1 homolog 1, mismatch repair system component
ENSDARG00000000489	775.08	-0.302744	0.144062	-2.10148	0.0355987	0.94055	919	904	836	778	640	741	913.576	876.181	817.893	771.342	637.803	704.827	upf3b	UPF3B regulator of nonsense mediated mRNA decay
ENSDARG00000000503	11852.1	-0.0526534	0.107521	-0.489705	0.624342	0.999951	12411	12570	12930	11807	12056	12740	12337.7	12183.2	12650	11706	12014.6	12118.1	stx1b	syntaxin 1B
ENSDARG00000000516	14.3683	-0.663438	0.479505	-1.38359	0.166484	0.999951	19	24	17	9	12	17	18.8879	23.2615	16.6318	8.92298	11.9588	16.1701	ankar	ankyrin and armadillo repeat containing
ENSDARG00000000529	161.161	0.0454037	0.187184	0.242562	0.808345	0.999951	126	153	186	151	167	162	125.256	148.292	181.972	149.708	166.427	154.092	ofd1	OFD1 centriole and centriolar satellite protein
ENSDARG00000000540	591.717	-0.0942671	0.110919	-0.849876	0.395394	0.999951	574	667	537	585	537	544	570.612	646.475	525.369	579.994	535.157	517.444	asnsd1	asparagine synthetase domain containing 1
ENSDARG00000000542	317.989	0.0708942	0.125074	0.566818	0.570838	0.999951	330	324	284	330	336	320	328.052	314.03	277.849	327.176	334.847	304.379	gtf2e1	general transcription factor IIE, polypeptide 1, alpha
ENSDARG00000000551	634.674	-0.318716	0.21137	-1.50786	0.131592	0.999951	657	918	460	523	519	591	653.122	889.751	450.037	518.524	517.219	562.15	slc1a4	solute carrier family 1 member 4
ENSDARG00000000563	24322.7	-0.376701	0.648144	-0.581199	0.561106	0.999951	40250	35093	9077	29586	15127	20444	40012.4	34013.1	8880.41	29332.8	15075.1	19446	ttn.1	titin, tandem duplicate 1
ENSDARG00000000567	603.355	-0.180337	0.150579	-1.19762	0.231065	0.999951	765	771	616	734	568	598	760.485	747.274	602.658	727.718	566.051	568.808	znf281a	zinc finger protein 281a
ENSDARG00000000568	663.426	0.00285707	0.116794	0.0244624	0.980484	0.999951	714	665	636	689	646	687	709.786	644.536	622.225	683.104	643.783	653.463	ell	elongation factor RNA polymerase II
ENSDARG00000000588	139.986	0.109284	0.175154	0.623931	0.532673	0.999951	140	149	131	180	138	135	139.174	144.415	128.163	178.46	137.526	128.41	grasp	GRP1 (general receptor for phosphoinositides 1)-associated scaffold protein
ENSDARG00000000606	81.4258	-0.0271785	0.206631	-0.131531	0.895355	0.999951	75	99	108	81	95	101	74.5573	95.9535	105.661	80.3068	94.6739	96.0696	dnah6	dynein, axonemal, heavy chain 6
ENSDARG00000000631	921.881	-0.0059698	0.132952	-0.0449017	0.964186	0.999951	1032	899	880	1029	863	911	1025.91	871.335	860.94	1020.19	860.038	866.529	ptpn4a	protein tyrosine phosphatase non-receptor type 4a
ENSDARG00000000638	0.421516	0.960346	2.75384	0.34873	0.727292		0	0	0	0	1	0	0	0	0	0	0.996568	0	opn1mw4	opsin 1 (cone pigments), medium-wave-sensitive, 4
ENSDARG00000000651	43.7702	-0.0616437	0.251164	-0.245432	0.806122	0.999951	41	55	51	49	41	51	40.758	53.3075	49.8954	48.5807	40.8593	48.5104	osgepl1	O-sialoglycoprotein endopeptidase-like 1
ENSDARG00000000656	3.54135	-0.590736	1.2051	-0.490196	0.623995	0.999951	6	3	0	1	3	2	5.96459	2.90768	0	0.991442	2.9897	1.90237	psmb9a	proteasome 20S subunit beta 9a
ENSDARG00000000666	856.44	0.0187267	0.120696	0.155156	0.876698	0.999951	823	855	873	906	756	927	818.142	828.689	854.092	898.247	753.405	881.747	creg2	cellular repressor of E1A-stimulated genes 2
ENSDARG00000000690	240.28	-0.0360145	0.194864	-0.184819	0.853371	0.999951	267	257	192	303	201	194	265.424	249.091	187.842	300.407	200.31	184.53	sypl2b	synaptophysin-like 2b
ENSDARG00000000729	455.452	0.0133012	0.127067	0.104679	0.916631	0.999951	477	463	495	474	458	519	474.185	448.752	484.279	469.944	456.428	493.664	daxx	death-domain associated protein
ENSDARG00000000730	336.228	-0.128094	0.169553	-0.75548	0.449961	0.999951	431	335	349	385	282	356	428.456	324.691	341.441	381.705	281.032	338.621	slc6a22.1	solute carrier family 6 member 22, tandem duplicate 1
ENSDARG00000000747	73.9605	0.0565034	0.218147	0.259015	0.795624	0.999951	83	77	60	71	84	74	82.5101	74.6305	58.7005	70.3924	83.7117	70.3876	lcmt2	leucine carboxyl methyltransferase 2
ENSDARG00000000760	74.9873	-0.0206724	0.221271	-0.0934255	0.925566	0.999951	66	84	86	83	63	87	65.6105	81.4151	84.1374	82.2897	62.7838	82.753	znf511	zinc finger protein 511
ENSDARG00000000767	87.4359	-0.177092	0.200487	-0.883308	0.37707	0.999951	97	78	98	75	79	88	96.4275	75.5997	95.8775	74.3582	78.7289	83.7042	spi1b	Spi-1 proto-oncogene b
ENSDARG00000000779	723.126	0.0900699	0.11002	0.818672	0.412974	0.999951	783	716	671	747	737	831	778.379	693.967	656.467	740.607	734.47	790.434	scfd1	sec1 family domain containing 1
ENSDARG00000000796	1023.49	-0.104576	0.57305	-0.18249	0.855199	0.999951	2200	1089	698	2080	928	698	2187.02	1055.49	682.882	2062.2	924.815	663.926	nr4a1	nuclear receptor subfamily 4, group A, member 1
ENSDARG00000000804	221.899	-0.00853789	0.171874	-0.0496752	0.960381	0.999951	265	221	246	269	188	273	263.436	214.199	240.672	266.698	187.355	259.673	rassf6	Ras association domain family member 6
ENSDARG00000000830	165.241	0.0905296	0.153396	0.590171	0.555076	0.999951	172	183	175	198	203	163	170.985	177.369	171.21	196.306	202.303	155.043	telo2	TEL2, telomere maintenance 2, homolog (S. cerevisiae)
ENSDARG00000000837	455.26	-0.101558	0.149454	-0.67953	0.496802	0.999951	494	478	512	472	415	499	491.084	463.291	500.911	467.961	413.576	474.641	snx9a	sorting nexin 9a
ENSDARG00000000853	697.176	0.188163	0.159756	1.17781	0.238871	0.999951	669	648	725	636	982	707	665.051	628.059	709.298	630.557	978.63	672.487	dstyk	dual serine/threonine and tyrosine protein kinase
ENSDARG00000000857	657.649	-0.107576	0.129511	-0.830634	0.40618	0.999951	698	755	584	652	587	654	693.88	731.767	571.351	646.42	584.985	622.074	mapk14a	mitogen-activated protein kinase 14a
ENSDARG00000000861	2855.16	-0.0877604	0.0911069	-0.963269	0.335413	0.999951	3107	3028	2743	2783	2675	2910	3088.66	2934.82	2683.59	2759.18	2665.82	2767.95	scrib	scribble planar cell polarity protein
ENSDARG00000000887	74.1457	-0.260374	0.290935	-0.894957	0.37081	0.999951	46	63	36	36	47	38	45.7285	61.0613	35.2203	35.6919	46.8387	36.145	zgc:56699	zgc:56699
ENSDARG00000000906	71.9226	-0.0417072	0.243015	-0.171624	0.863733	0.999951	84	68	72	89	57	72	83.5042	65.9075	70.4406	88.2383	56.8044	68.4852	skap2	src kinase associated phosphoprotein 2
ENSDARG00000000935	211.122	0.356521	0.138724	2.57	0.0101698	0.553195	186	182	194	234	253	233	184.902	176.399	189.798	231.997	252.132	221.626	unk	unk zinc finger
ENSDARG00000000943	362.193	-0.0689342	0.141818	-0.486074	0.626915	0.999951	323	394	439	338	399	365	321.094	381.876	429.492	335.107	397.631	347.182	dzip1	DAZ interacting zinc finger protein 1
ENSDARG00000000966	3335.07	0.0031468	0.0962297	0.032701	0.973913	0.999951	3476	3178	3539	3096	3449	3693	3455.48	3080.2	3462.35	3069.5	3437.16	3512.72	ncor2	nuclear receptor corepressor 2
ENSDARG00000001014	3634.66	0.0611464	0.131541	0.464847	0.642041	0.999951	3455	3384	3597	2997	3844	4073	3434.61	3279.87	3519.09	2971.35	3830.81	3874.17	myh9b	myosin, heavy chain 9b, non-muscle
ENSDARG00000001015	1267.41	-0.170247	0.159798	-1.06539	0.2867	0.999951	1239	1499	1378	1110	1188	1366	1231.69	1452.87	1348.15	1100.5	1183.92	1299.32	znf384l	zinc finger protein 384 like
ENSDARG00000001057	600.36	0.290787	0.144113	2.01776	0.0436158	0.999951	560	488	634	582	759	720	556.695	472.983	620.268	577.019	756.395	684.852	bysl	bystin-like
ENSDARG00000001127	541.532	0.0653794	0.174909	0.373792	0.708559	0.999951	509	533	595	473	634	608	505.996	516.598	582.113	468.952	631.824	578.32	slc17a6a	solute carrier family 17 member 6a
ENSDARG00000001129	2293.85	-0.094866	0.10973	-0.864538	0.387292	0.999951	2479	2714	2254	2178	2348	2456	2464.37	2630.48	2205.18	2159.36	2339.94	2336.11	dicer1	dicer 1, ribonuclease type III
ENSDARG00000001154	343.997	0.0796758	0.23645	0.336966	0.736142	0.999951	297	343	454	316	430	411	295.247	332.445	444.167	313.296	428.524	390.937	rimbp2	RIMS binding protein 2
ENSDARG00000001162	1409.38	-0.101696	0.120438	-0.844385	0.398454	0.999951	1406	1489	1451	1347	1259	1451	1397.7	1443.18	1419.57	1335.47	1254.68	1380.17	matr3l1.1	matrin 3-like 1.1
ENSDARG00000001169	65.2968	0.0880699	0.236153	0.372936	0.709196	0.999951	55	67	63	56	65	76	54.6754	64.9382	61.6355	55.5208	64.7769	72.29	hsd17b8	hydroxysteroid (17-beta) dehydrogenase 8
ENSDARG00000001210	195.557	-0.0695836	0.172084	-0.404358	0.685949	0.999951	204	193	187	184	191	182	202.796	187.061	182.95	182.425	190.344	173.115	arl14ep	ADP-ribosylation factor-like 14 effector protein
ENSDARG00000001220	3610.66	0.0593056	0.135158	0.438788	0.660815	0.999951	3360	3487	3937	3067	4100	4088	3340.17	3379.7	3851.73	3040.75	4085.93	3888.44	mycbp2	MYC binding protein 2
ENSDARG00000001234	244.436	0.0861644	0.142032	0.606653	0.544081	0.999951	257	237	275	272	251	295	255.483	229.707	269.044	269.672	250.139	280.599	map4k2	mitogen-activated protein kinase kinase kinase kinase 2
ENSDARG00000001241	1420.72	-0.063225	0.0924637	-0.683782	0.494113	0.999951	1472	1574	1417	1473	1441	1358	1463.31	1525.56	1386.31	1460.39	1436.05	1291.71	puf60b	poly-U binding splicing factor b
ENSDARG00000001244	3557.59	-0.0718767	0.089804	-0.800373	0.423495	0.999951	3660	3955	3422	3260	3651	3599	3638.4	3833.29	3347.88	3232.1	3638.47	3423.31	srrm1	serine/arginine repetitive matrix 1
ENSDARG00000001249	84.6392	-0.0825386	0.191456	-0.43111	0.666389	0.999951	97	85	80	80	76	92	96.4275	82.3843	78.2673	79.3154	75.7392	87.5089	pcgf1	polycomb group ring finger 1
ENSDARG00000001259	26.3454	0.0438441	0.366583	0.119602	0.904798	0.999951	26	45	20	24	30	40	25.8465	43.6152	19.5668	23.7946	29.897	38.0474	gas2	growth arrest specific 2
ENSDARG00000001303	1.56693	0.565987	1.53435	0.368878	0.712219		4	0	0	0	3	3	3.97639	0	0	0	2.9897	2.85355	psmb8a	proteasome 20S subunit beta 8A
ENSDARG00000001313	247.682	-0.268273	0.146186	-1.83515	0.0664842	0.999951	260	290	253	263	191	213	258.465	281.076	247.52	260.749	190.344	202.602	g2e3	G2/M-phase specific E3 ubiquitin protein ligase
ENSDARG00000001354	261.19	-0.239874	0.148629	-1.61391	0.106546	0.999951	245	239	305	243	197	229	243.554	231.645	298.394	240.92	196.324	217.821	slc6a22.2	solute carrier family 6 member 22, tandem duplicate 2
ENSDARG00000001414	113.724	-0.083295	0.213015	-0.391028	0.695777	0.999951	107	133	153	128	92	152	106.368	128.907	149.686	126.905	91.6842	144.58	mctp2a	multiple C2 domains, transmembrane 2a
ENSDARG00000001431	13935.2	0.0585153	0.147673	0.39625	0.691921	0.999951	16697	14337	12548	16959	13706	14790	16598.5	13895.8	12276.2	16813.9	13659	14068	actn3b	actinin alpha 3b
ENSDARG00000001437	216.699	0.409919	0.358034	1.14492	0.252244	0.999951	115	92	188	107	244	174	114.321	89.1689	183.928	106.084	243.163	165.506	slc2a1a	solute carrier family 2 member 1a
ENSDARG00000001442	170.442	-0.133858	0.176664	-0.757697	0.448633	0.999951	193	177	203	196	150	177	191.861	171.553	198.603	194.323	149.485	168.36	inppl1b	inositol polyphosphate phosphatase-like 1b
ENSDARG00000001447	372.136	-0.123753	0.139177	-0.889172	0.37391	0.999951	405	389	362	402	289	372	402.61	377.029	354.16	398.56	288.008	353.84	mier1b	mesoderm induction early response 1b, transcriptional regulator
ENSDARG00000001452	106.873	-0.326456	0.269654	-1.21065	0.22603	0.999951	101	96	111	86	75	85	100.404	93.0458	108.596	85.264	74.7426	80.8506	adam8a	ADAM metallopeptidase domain 8a
ENSDARG00000001463	1125.82	0.016043	0.177981	0.0901391	0.928177	0.999951	1227	1234	897	1233	1090	1074	1219.76	1196.03	877.572	1222.45	1086.26	1021.57	tdh2	L-threonine dehydrogenase 2
ENSDARG00000001470	194.058	0.0158578	0.192579	0.0823442	0.934373	0.999951	217	207	221	214	165	276	215.719	200.63	216.213	212.169	164.434	262.527	mhc1zea	major histocompatibility complex class I ZEA
ENSDARG00000001498	79.2759	-0.0126039	0.25796	-0.04886	0.961031	0.999951	95	86	65	110	62	72	94.4393	83.3535	63.5922	109.059	61.7872	68.4852	skap1	src kinase associated phosphoprotein 1
ENSDARG00000001549	194.156	0.0553498	0.164023	0.337452	0.735776	0.999951	233	209	154	216	205	199	231.625	202.569	150.665	214.151	204.296	189.286	sp3a	sp3a transcription factor
ENSDARG00000001557	495.247	0.0740583	0.142109	0.521138	0.602271	0.999951	497	520	420	487	446	584	494.067	503.998	410.903	482.832	444.469	555.491	tomm34	translocase of outer mitochondrial membrane 34
ENSDARG00000001558	462.966	-0.152754	0.225261	-0.678121	0.497695	0.999951	459	505	509	526	336	465	456.291	489.46	497.976	521.499	334.847	442.301	kifc1	kinesin family member C1
ENSDARG00000001559	411.21	0.124515	0.315526	0.394628	0.693118	0.999951	311	502	507	373	539	527	309.164	486.552	496.019	369.808	537.15	501.274	csmd2	CUB and Sushi multiple domains 2
ENSDARG00000001572	0.997387	1.34118	1.80659	0.742384	0.457854		0	1	1	1	4	0	0	0.969227	0.978341	0.991442	3.98627	0	prf1.3	perforin 1.3
ENSDARG00000001578	1368.65	-0.119461	0.0938332	-1.27312	0.202974	0.999951	1367	1358	1436	1340	1119	1379	1358.93	1316.21	1404.9	1328.53	1115.16	1311.68	echs1	enoyl CoA hydratase, short chain, 1, mitochondrial
ENSDARG00000001621	161.801	0.0540229	0.174619	0.309376	0.757035	0.999951	142	156	160	128	179	169	141.162	151.199	156.535	126.905	178.386	160.75	nfyal	nuclear transcription factor Y, alpha, like
ENSDARG00000001634	1224.92	-0.0272474	0.131732	-0.20684	0.836135	0.999951	1187	1409	1192	1119	1278	1324	1179.99	1365.64	1166.18	1109.42	1273.61	1259.37	kirrel1a	kirre like nephrin family adhesion molecule 1a
ENSDARG00000001656	0.754905	2.43956	2.42243	1.00707	0.313901		0	0	0	2	0	1	0	0	0	1.98288	0	0.951184	psmb13a	proteasome 20S subunit beta 13a
ENSDARG00000001676	1083.94	-0.0063443	0.120481	-0.0526583	0.958004	0.999951	1121	1294	1260	1259	1138	1265	1114.38	1254.18	1232.71	1248.23	1134.09	1203.25	gpm6bb	glycoprotein M6Bb
ENSDARG00000001686	86.0099	0.262921	0.244061	1.07727	0.281357	0.999951	75	68	80	78	96	94	74.5573	65.9075	78.2673	77.3325	95.6705	89.4113	uckl1a	uridine-cytidine kinase 1-like 1a
ENSDARG00000001710	2397.47	0.176318	0.0837917	2.10424	0.0353573	0.937683	2233	2417	2150	2409	2668	2613	2219.82	2342.62	2103.43	2388.38	2658.84	2485.44	flot1a	flotillin 1a
ENSDARG00000001712	73.072	0.0586811	0.340514	0.172331	0.863178	0.999951	71	45	124	67	82	102	70.5809	43.6152	121.314	66.4266	81.7186	97.0208	si:ch211-247n2.1	si:ch211-247n2.1
ENSDARG00000001721	48.3647	-0.294083	0.315334	-0.932608	0.351022	0.999951	56	80	55	55	42	59	55.6695	77.5382	53.8088	54.5293	41.8558	56.1199	oc90	otoconin 90
ENSDARG00000001729	2067.09	0.0157241	0.0930735	0.168942	0.865842	0.999951	2220	2150	1924	2271	1989	2110	2206.9	2083.84	1882.33	2251.56	1982.17	2007	strn3	striatin, calmodulin binding protein 3
ENSDARG00000001733	333.225	-0.11401	0.182301	-0.625393	0.531713	0.999951	354	411	262	328	341	279	351.911	398.352	256.325	325.193	339.83	265.38	gulp1a	GULP PTB domain containing engulfment adaptor 1a
ENSDARG00000001734	459.339	0.0203066	0.150462	0.134962	0.892642	0.999951	436	409	564	455	454	523	433.427	396.414	551.785	451.106	452.442	497.469	fkbp8	FKBP prolyl isomerase 8
ENSDARG00000001754	1029.33	0.0231742	0.0872898	0.265486	0.790635	0.999951	985	996	927	991	975	992	979.186	965.35	906.923	982.519	971.654	943.574	noc2l	NOC2-like nucleolar associated transcriptional repressor
ENSDARG00000001760	584.422	-1.02797	0.25918	-3.96624	7.3014e-05	0.0164995	676	586	694	440	248	271	672.01	567.967	678.969	436.235	247.149	257.771	tnxba	tenascin XBa
ENSDARG00000001767	247.711	-0.00604396	0.231531	-0.0261044	0.979174	0.999951	281	245	254	307	190	282	279.341	237.461	248.499	304.373	189.348	268.234	slc29a2	solute carrier family 29 member 2
ENSDARG00000001769	791.747	-0.019589	0.100871	-0.194198	0.846021	0.999951	786	864	840	782	771	908	781.361	837.412	821.807	775.308	768.354	863.675	ptpra	protein tyrosine phosphatase receptor type A
ENSDARG00000001771	15.3659	-0.0597009	0.454256	-0.131426	0.895439	0.999951	11	13	26	11	20	17	10.9351	12.6	25.4369	10.9059	19.9314	16.1701	otol1a	otolin 1a
ENSDARG00000001776	133.305	-0.0674112	0.266369	-0.253074	0.800211	0.999951	177	148	96	116	115	173	175.955	143.446	93.9208	115.007	114.605	164.555	stim2b	stromal interaction molecule 2b
ENSDARG00000001777	737.2	-0.0142533	0.131612	-0.108298	0.913759	0.999951	712	754	804	632	761	860	707.798	730.797	786.587	626.591	758.388	818.018	nup155	nucleoporin 155
ENSDARG00000001781	105.7	-0.017706	0.180852	-0.0979031	0.922009	0.999951	108	118	127	96	132	121	107.363	114.369	124.249	95.1784	131.547	115.093	tspan11	tetraspanin 11
ENSDARG00000001782	94.4961	-0.0252276	0.237404	-0.106264	0.915373	0.999951	87	118	97	90	72	136	86.4865	114.369	94.8991	89.2298	71.7529	129.361	prkacba	protein kinase, cAMP-dependent, catalytic, beta a
ENSDARG00000001785	384.141	0.0207801	0.123905	0.16771	0.866812	0.999951	374	387	338	413	361	341	371.793	375.091	330.679	409.466	359.761	324.354	irx2a	iroquois homeobox 2a
ENSDARG00000001788	5010.99	-0.0601704	0.0941109	-0.639356	0.522592	0.999951	4991	5099	5568	4511	5361	5161	4961.54	4942.09	5447.41	4472.4	5342.6	4909.06	atp5po	ATP synthase peripheral stalk subunit OSCP
ENSDARG00000001803	168.372	0.145078	0.17307	0.838263	0.401883	0.999951	157	137	159	186	167	148	156.073	132.784	155.556	184.408	166.427	140.775	kcnh6a	potassium voltage-gated channel, subfamily H (eag-related), member 6a
ENSDARG00000001804	65.5923	-0.379799	0.230639	-1.64673	0.099614	0.999951	84	65	73	45	64	62	83.5042	62.9998	71.4189	44.6149	63.7803	58.9734	zgc:112148	zgc:112148
ENSDARG00000001807	686.112	0.0712543	0.12713	0.560483	0.57515	0.999951	754	670	693	793	725	708	749.55	649.382	677.991	786.214	722.512	673.438	tnfrsf21	tumor necrosis factor receptor superfamily, member 21
ENSDARG00000001817	24.8883	-0.144229	0.413883	-0.348478	0.727481	0.999951	23	36	26	19	28	30	22.8642	34.8922	25.4369	18.8374	27.9039	28.5355	zmp:0000000521	zmp:0000000521
ENSDARG00000001818	1245.22	-0.0312145	0.190078	-0.164219	0.869558	0.999951	1047	825	1524	999	1219	1109	1040.82	799.613	1490.99	990.451	1214.82	1054.86	c3b.2	complement component c3b, tandem duplicate 2
ENSDARG00000001825	42.0056	0.0758859	0.271621	0.279382	0.779952	0.999951	50	54	43	55	51	49	49.7049	52.3383	42.0687	54.5293	50.825	46.608	cfap43	cilia and flagella associated protein 43
ENSDARG00000001829	1492.79	0.000953499	0.0868355	0.0109805	0.991239	0.999951	1507	1665	1648	1642	1520	1666	1498.11	1613.76	1612.31	1627.95	1514.78	1584.67	zgc:112982	zgc:112982
ENSDARG00000001835	567.552	0.00422074	0.169505	0.0249004	0.980134	0.999951	532	563	670	483	642	648	528.86	545.675	655.489	478.867	639.797	616.367	nalcn	sodium leak channel, non-selective
ENSDARG00000001857	678.741	-0.0187696	0.127769	-0.146903	0.883209	0.999951	684	755	678	566	736	792	679.963	731.767	663.316	561.156	733.474	753.338	aff4	AF4/FMR2 family, member 4
ENSDARG00000001859	59.3009	-0.0658151	0.234347	-0.280845	0.778829	0.999951	61	66	51	53	68	49	60.64	63.969	49.8954	52.5464	67.7666	46.608	dbx1b	developing brain homeobox 1b
ENSDARG00000001870	6362.92	-0.0443653	0.153778	-0.288502	0.772963	0.999951	7007	4992	8244	6960	5948	6770	6965.64	4838.38	8065.45	6900.44	5927.59	6439.52	atp1a1a.4	ATPase Na+/K+ transporting subunit alpha 1a, tandem duplicate 4
ENSDARG00000001873	626.36	-0.00959611	0.195149	-0.0491733	0.960781	0.999951	573	698	575	584	546	708	569.618	676.521	562.546	579.002	544.126	673.438	phgdh	phosphoglycerate dehydrogenase
ENSDARG00000001879	814.857	0.0103439	0.125316	0.0825423	0.934215	0.999951	857	717	928	872	873	776	851.942	694.936	907.901	864.537	870.004	738.119	nav2b	neuron navigator 2b
ENSDARG00000001880	528.313	0.0255074	0.109547	0.232844	0.815883	0.999951	566	547	596	589	525	629	562.659	530.167	583.092	583.959	523.198	598.295	stx3a	syntaxin 3A
ENSDARG00000001881	55.6753	0.225504	0.445609	0.506059	0.612816	0.999951	38	82	54	39	71	94	37.7757	79.4766	52.8304	38.6662	70.7563	89.4113	cacnb3a	calcium channel, voltage-dependent, beta 3a
ENSDARG00000001882	412.315	-0.158332	0.186377	-0.849523	0.39559	0.999951	540	377	472	470	423	352	536.813	365.399	461.777	465.978	421.548	334.817	kbtbd12	kelch repeat and BTB (POZ) domain containing 12
ENSDARG00000001888	470.071	-0.104061	0.1301	-0.799851	0.423797	0.999951	515	514	440	446	443	480	511.96	498.183	430.47	442.183	441.48	456.568	ppm1ba	protein phosphatase, Mg2+/Mn2+ dependent, 1Ba
ENSDARG00000001889	1966.06	-0.101819	0.127914	-0.795992	0.426036	0.999951	2187	2701	1980	2115	2293	1986	2174.09	2617.88	1937.12	2096.9	2285.13	1889.05	tuba1a	tubulin, alpha 1a
ENSDARG00000001890	2171.08	-0.0384172	0.120233	-0.319523	0.74933	0.999951	2364	2351	1907	2179	1921	2364	2350.05	2278.65	1865.7	2160.35	1914.41	2248.6	stt3b	STT3 oligosaccharyltransferase complex catalytic subunit B
ENSDARG00000001891	226.605	0.0878995	0.13588	0.646892	0.517702	0.999951	289	258	234	260	298	273	287.294	250.061	228.932	257.775	296.977	259.673	syt14b	synaptotagmin XIVb
ENSDARG00000001897	638.252	-0.0211688	0.158138	-0.133863	0.893511	0.999951	617	534	841	632	609	727	613.358	517.567	822.785	626.591	606.91	691.511	man2b1	mannosidase, alpha, class 2B, member 1
ENSDARG00000001898	235.223	-0.159262	0.165276	-0.96361	0.335241	0.999951	258	257	202	245	180	218	256.477	249.091	197.625	242.903	179.382	207.358	manea	mannosidase, endo-alpha
ENSDARG00000001906	22.8323	-0.286831	0.342992	-0.83626	0.403008	0.999951	34	23	27	27	19	23	33.7993	22.2922	26.4152	26.7689	18.9348	21.8772	si:dkey-247m21.3	si:dkey-247m21.3
ENSDARG00000001909	177.492	0.210294	0.166518	1.26289	0.206628	0.999951	168	147	180	171	220	182	167.008	142.476	176.101	169.537	219.245	173.115	vill	villin-like
ENSDARG00000001910	2077.81	-0.0938175	0.119282	-0.786521	0.431562	0.999951	2227	2270	2410	2346	1924	2210	2213.86	2200.15	2357.8	2325.92	1917.4	2102.12	rorab	RAR-related orphan receptor A, paralog b
ENSDARG00000001912	238.037	-0.0257619	0.145032	-0.177629	0.859014	0.999951	229	263	227	244	218	245	227.648	254.907	222.084	241.912	217.252	233.04	drd4-rs	dopamine receptor D4 related sequence
ENSDARG00000001913	429.921	-0.255092	0.192398	-1.32586	0.184886	0.999951	561	571	373	462	325	478	557.689	553.429	364.921	458.046	323.885	454.666	palmda	palmdelphin a
ENSDARG00000001929	492.413	0.0351559	0.162157	0.216802	0.828363	0.999951	551	472	720	614	512	665	547.748	457.475	704.406	608.745	510.243	632.537	pink1	PTEN induced kinase 1
ENSDARG00000001930	360.049	0.00999496	0.117163	0.0853082	0.932016	0.999951	350	409	380	381	396	370	347.934	396.414	371.77	377.739	394.641	351.938	klhl15	kelch-like family member 15
ENSDARG00000001933	165.255	0.117019	0.210679	0.555436	0.578597	0.999951	184	160	161	218	163	167	182.914	155.076	157.513	216.134	162.441	158.848	prkag2b	protein kinase, AMP-activated, gamma 2 non-catalytic subunit b
ENSDARG00000001937	165.336	-0.394678	0.163079	-2.42016	0.0155135	0.677498	218	223	190	152	150	179	216.713	216.138	185.885	150.699	149.485	170.262	LOC100334818	solute carrier family 2, facilitated glucose transporter member 1-like
ENSDARG00000001939	365.847	0.027852	0.126601	0.219998	0.825873	0.999951	365	428	321	400	367	369	362.846	414.829	314.048	396.577	365.74	350.987	b3gat3	beta-1,3-glucuronyltransferase 3 (glucuronosyltransferase I)
ENSDARG00000001940	719.331	0.0767411	0.100705	0.762037	0.446038	0.999951	721	737	629	677	734	794	716.745	714.321	615.377	671.206	731.481	755.24	dnajc1	DnaJ (Hsp40) homolog, subfamily C, member 1
ENSDARG00000001950	11444.6	0.0721216	0.132788	0.543132	0.587039	0.999951	10137	11999	11004	10232	12602	12021	10077.2	11629.8	10765.7	10144.4	12558.7	11434.2	ak1	adenylate kinase 1
ENSDARG00000001953	695.387	-0.0417469	0.419081	-0.0996153	0.92065	0.999951	1041	620	730	1040	694	589	1034.86	600.921	714.189	1031.1	691.618	560.247	pfkfb3	6-phosphofructo-2-kinase/fructose-2,6-biphosphatase 3
ENSDARG00000001968	185.801	0.0554317	0.224276	0.247158	0.804786	0.999951	162	227	187	194	189	216	161.044	220.015	182.95	192.34	188.351	205.456	dock5	dedicator of cytokinesis 5
ENSDARG00000001969	519.439	-0.00807819	0.13319	-0.0606516	0.951637	0.999951	527	518	494	551	448	534	523.89	502.06	483.301	546.285	446.462	507.932	txlng	taxilin gamma
ENSDARG00000001971	93.614	-0.0648103	0.214776	-0.301758	0.762837	0.999951	127	107	92	108	106	98	126.25	103.707	90.0074	107.076	105.636	93.216	cthrc1b	collagen triple helix repeat containing 1b
ENSDARG00000001975	785.912	0.0332952	0.219532	0.151665	0.879451	0.999951	725	988	526	754	874	658	720.721	957.597	514.608	747.547	871	625.879	hsd11b2	hydroxysteroid (11-beta) dehydrogenase 2
ENSDARG00000001976	177.294	0.301843	0.174169	1.73305	0.083087	0.999951	162	221	169	197	238	246	161.044	214.199	165.34	195.314	237.183	233.991	fkbp16	FKBP prolyl isomerase 16
ENSDARG00000001993	5755.18	0.169714	0.149332	1.13649	0.25575	0.999951	6644	7244	4580	6675	7292	6815	6604.79	7021.08	4480.8	6617.88	7266.97	6482.32	myhb	myosin, heavy chain b
ENSDARG00000001994	7267.73	-0.047365	0.0851623	-0.556173	0.578093	0.999951	7725	7096	7707	7470	7034	7325	7679.41	6877.64	7540.08	7406.07	7009.86	6967.42	stxbp1a	syntaxin binding protein 1a
ENSDARG00000001999	397.083	-0.171022	0.147573	-1.1589	0.246498	0.999951	432	524	379	374	392	421	429.45	507.875	370.791	370.799	390.655	400.448	adamts18	ADAM metallopeptidase with thrombospondin type 1 motif, 18
ENSDARG00000002002	95.6225	-0.0846304	0.196495	-0.430699	0.666687	0.999951	100	92	112	76	113	98	99.4098	89.1689	109.574	75.3496	112.612	93.216	lmcd1	LIM and cysteine-rich domains 1
ENSDARG00000002006	490.723	0.00602991	0.127069	0.0474539	0.962151	0.999951	529	502	449	533	487	467	525.878	486.552	439.275	528.439	485.329	444.203	rxrbb	retinoid x receptor, beta b
ENSDARG00000002013	357.031	-0.261575	0.126513	-2.06758	0.0386793	0.970391	472	397	487	387	335	412	469.214	384.783	476.452	383.688	333.85	391.888	grb10a	growth factor receptor-bound protein 10a
ENSDARG00000002016	431.076	-0.107522	0.130617	-0.823184	0.410403	0.999951	423	508	400	447	350	440	420.503	492.367	391.337	443.175	348.799	418.521	ppil2	peptidylprolyl isomerase (cyclophilin)-like 2
ENSDARG00000002020	486.502	-0.0785129	0.130099	-0.603486	0.546186	0.999951	446	525	537	522	398	510	443.368	508.844	525.369	517.533	396.634	485.104	rictorb	RPTOR independent companion of MTOR, complex 2b
ENSDARG00000002021	1070.99	-0.0156969	0.122924	-0.127696	0.89839	0.999951	1049	897	1153	1052	917	1104	1042.81	869.397	1128.03	1043	913.853	1050.11	pygb	phosphorylase, glycogen; brain
ENSDARG00000002026	169.121	-0.0296192	0.336793	-0.0879448	0.929921	0.999951	114	261	181	176	174	194	113.327	252.968	177.08	174.494	173.403	184.53	qkib	QKI, KH domain containing, RNA binding b
ENSDARG00000002031	401.655	-0.0473926	0.107905	-0.439205	0.660513	0.999951	418	459	411	416	422	409	415.533	444.875	402.098	412.44	420.552	389.034	tox4a	TOX high mobility group box family member 4 a
ENSDARG00000002037	278.366	0.240707	0.146519	1.64284	0.100415	0.999951	283	258	268	303	308	347	281.33	250.061	262.196	300.407	306.943	330.061	pfkfb2b	6-phosphofructo-2-kinase/fructose-2,6-biphosphatase 2b
ENSDARG00000002060	30.9518	-0.781344	0.323468	-2.41552	0.0157127	0.681256	46	46	40	29	18	30	45.7285	44.5845	39.1337	28.7518	17.9382	28.5355	brf2	BRF2 RNA polymerase III transcription initiation factor subunit
ENSDARG00000002071	1219.2	0.170929	0.106826	1.60007	0.109584	0.999951	1221	1186	1103	1298	1189	1475	1213.79	1149.5	1079.11	1286.89	1184.92	1403	adss2	adenylosuccinate synthase 2
ENSDARG00000002077	118.446	0.123753	0.171724	0.720651	0.471124	0.999951	117	119	111	116	116	147	116.309	115.338	108.596	115.007	115.602	139.824	mnat1	MNAT1 component of CDK activating kinase
ENSDARG00000002082	3038.96	-0.0484955	0.118985	-0.407576	0.683585	0.999951	3313	3242	2879	3420	2875	2829	3293.45	3142.23	2816.65	3390.73	2865.13	2690.9	csnk2a1	casein kinase 2, alpha 1 polypeptide
ENSDARG00000002084	1500.79	0.139129	0.167501	0.830618	0.40619	0.999951	1568	1565	1152	1705	1521	1495	1558.75	1516.84	1127.05	1690.41	1515.78	1422.02	lamb2	laminin, beta 2 (laminin S)
ENSDARG00000002097	2.30307	-0.125065	0.953721	-0.131134	0.895669		4	4	4	5	3	3	3.97639	3.87691	3.91337	4.95721	2.9897	2.85355
ENSDARG00000002127	1282.1	-0.127184	0.11384	-1.11722	0.263901	0.999951	1388	1362	1226	1317	1060	1270	1379.81	1320.09	1199.45	1305.73	1056.36	1208	stam	signal transducing adaptor molecule (SH3 domain and ITAM motif) 1
ENSDARG00000002128	275.303	-0.0349983	0.14616	-0.239452	0.810755	0.999951	296	311	254	277	258	307	294.253	301.43	248.499	274.629	257.114	292.013	cwf19l1	CWF19 like cell cycle control factor 1
ENSDARG00000002131	1595.18	0.0569736	0.141404	0.402915	0.687011	0.999951	1548	1883	1522	1638	1769	1747	1538.86	1825.06	1489.04	1623.98	1762.93	1661.72	celf2	cugbp, Elav-like family member 2
ENSDARG00000002165	143.969	-0.00271694	0.207161	-0.0131151	0.989536	0.999951	158	93	138	150	118	121	157.067	90.1381	135.011	148.716	117.595	115.093	psme1	proteasome activator subunit 1
ENSDARG00000002167	435.661	0.0967278	0.133933	0.722209	0.470166	0.999951	430	499	405	471	483	473	427.462	483.644	396.228	466.969	481.342	449.91	cacnb1	calcium channel, voltage-dependent, beta 1 subunit
ENSDARG00000002168	719.901	-0.0332352	0.155732	-0.213413	0.831005	0.999951	662	791	736	639	745	757	658.093	766.659	720.059	633.531	742.443	720.046	tra2b	transformer 2 beta homolog
ENSDARG00000002172	330.355	-0.197544	0.164358	-1.20191	0.229398	0.999951	366	371	325	355	267	305	363.84	359.583	317.961	351.962	266.084	290.111	aplnra	apelin receptor a
ENSDARG00000002174	104.269	0.117676	0.182805	0.643723	0.519755	0.999951	100	106	104	99	111	127	99.4098	102.738	101.748	98.1528	110.619	120.8	itfg2	integrin alpha FG-GAP repeat containing 2
ENSDARG00000002184	554.263	0.0359278	0.136884	0.262468	0.792961	0.999951	544	571	453	569	504	536	540.789	553.429	443.189	564.131	502.27	509.835	igbp1	immunoglobulin (CD79A) binding protein 1
ENSDARG00000002190	1375.13	0.0413163	0.117277	0.352296	0.724616	0.999951	1440	1337	1209	1507	1246	1354	1431.5	1295.86	1182.81	1494.1	1241.72	1287.9	chmp2bb	charged multivesicular body protein 2Bb
ENSDARG00000002192	590.279	-0.110436	0.127786	-0.864224	0.387465	0.999951	617	608	721	587	543	677	613.358	589.29	705.384	581.976	541.136	643.952	aspn	asporin (LRR class 1)
ENSDARG00000002193	27986.4	0.338378	0.182448	1.85466	0.0636453	0.999951	29026	17456	27673	28669	34423	30882	28854.7	16918.8	27073.6	28423.7	34304.9	29374.5	rho	rhodopsin
ENSDARG00000002194	18.6072	-0.267514	0.465589	-0.574572	0.565581	0.999951	19	26	15	14	14	22	18.8879	25.1999	14.6751	13.8802	13.9519	20.926	rhd	Rh blood group, D antigen
ENSDARG00000002196	697.907	-0.0694462	0.17303	-0.401354	0.68816	0.999951	741	650	643	773	495	675	736.626	629.998	629.074	766.385	493.301	642.049	bach1b	BTB and CNC homology 1, basic leucine zipper transcription factor 1 b
ENSDARG00000002197	1773.33	0.500776	0.191142	2.61992	0.00879497	0.509686	1675	1846	1027	1811	2488	2139	1665.11	1789.19	1004.76	1795.5	2479.46	2034.58	pygl	phosphorylase, glycogen, liver
ENSDARG00000002204	456.79	0.549249	0.247418	2.21992	0.0264239	0.822577	350	424	488	515	458	885	347.934	410.952	477.431	510.593	456.428	841.798	hspb11	heat shock protein, alpha-crystallin-related, b11
ENSDARG00000002210	202.16	0.15327	0.154168	0.994181	0.320135	0.999951	183	195	210	240	209	205	181.92	188.999	205.452	237.946	208.283	194.993	stk25a	serine/threonine kinase 25a
ENSDARG00000002213	121.634	0.019411	0.211705	0.0916893	0.926945	0.999951	134	134	148	121	131	171	133.209	129.876	144.795	119.964	130.55	162.652	invs	inversin
ENSDARG00000002215	561.107	0.00797229	0.107137	0.0744121	0.940683	0.999951	598	586	517	582	567	563	594.47	567.967	505.803	577.019	565.054	535.517	rtca	RNA 3'-terminal phosphate cyclase
ENSDARG00000002216	629.47	0.0964417	0.101677	0.948506	0.342872	0.999951	621	592	626	704	645	618	617.335	573.783	612.442	697.975	642.786	587.832	tbx3a	T-box transcription factor 3a
ENSDARG00000002217	1572.36	-0.178885	0.0983083	-1.81963	0.0688152	0.999951	1624	1634	1529	1494	1233	1510	1614.41	1583.72	1495.88	1481.21	1228.77	1436.29	scocb	short coiled-coil protein b
ENSDARG00000002219	192.992	-0.0227784	0.259608	-0.0877414	0.930082	0.999951	207	131	319	218	187	244	205.778	126.969	312.091	216.134	186.358	232.089	si:dkey-103j14.5	si:dkey-103j14.5
ENSDARG00000002220	351.726	-0.0699872	0.137931	-0.507408	0.611868	0.999951	338	375	316	329	295	358	336.005	363.46	309.156	326.184	293.987	340.524	zgc:103692	zgc:103692
ENSDARG00000002230	2928.84	-0.0323162	0.136177	-0.23731	0.812416	0.999951	2886	3386	2734	3087	2992	2721	2868.97	3281.8	2674.79	3060.58	2981.73	2588.17	sypb	synaptophysin b
ENSDARG00000002231	99.2988	0.261366	0.207911	1.2571	0.208717	0.999951	98	101	110	111	125	135	97.4216	97.892	107.618	110.05	124.571	128.41	plpp2a	phospholipid phosphatase 2a
ENSDARG00000002235	1425.39	-0.00617905	0.105593	-0.0585178	0.953336	0.999951	1415	1566	1317	1438	1486	1355	1406.65	1517.81	1288.48	1425.69	1480.9	1288.85	mmp14a	matrix metallopeptidase 14a (membrane-inserted)
ENSDARG00000002240	716.248	0.0492002	0.122853	0.400481	0.688803	0.999951	672	777	644	678	773	715	668.034	753.09	630.052	672.198	770.347	680.096	psmb6	proteasome 20S subunit beta 6
ENSDARG00000002241	35.984	0.00891096	0.455309	0.0195712	0.984385	0.999951	34	43	39	22	47	48	33.7993	41.6768	38.1553	21.8117	46.8387	45.6568	LOC100537815	potassium voltage-gated channel subfamily A member 2
ENSDARG00000002249	344.247	-0.202054	0.191169	-1.05694	0.29054	0.999951	384	274	435	389	275	287	381.734	265.568	425.579	385.671	274.056	272.99	tbxas1	thromboxane A synthase 1 (platelet)
ENSDARG00000002255	806.388	0.0342629	0.136529	0.250956	0.801848	0.999951	813	759	826	693	916	850	808.202	735.644	808.11	687.069	912.856	808.506	epb41l3a	erythrocyte membrane protein band 4.1-like 3a
ENSDARG00000002259	82.4315	0.394503	0.278015	1.419	0.155899	0.999951	56	74	62	66	111	75	55.6695	71.7228	60.6572	65.4352	110.619	71.3388	ca15c	carbonic anhydrase XV c
ENSDARG00000002264	301.385	-0.294094	0.157845	-1.86318	0.0624368	0.999951	268	383	286	244	237	284	266.418	371.214	279.806	241.912	236.187	270.136	mrpl41	mitochondrial ribosomal protein L41
ENSDARG00000002267	611.077	0.0608636	0.10048	0.605729	0.544695	0.999951	643	643	594	627	622	716	639.205	623.213	581.135	621.634	619.865	681.048	dcaf13	ddb1 and cul4 associated factor 13
ENSDARG00000002271	1416.36	-0.000666513	0.146076	-0.00456277	0.996359	0.999951	1625	1501	1357	1699	1528	1250	1615.41	1454.81	1327.61	1684.46	1522.76	1188.98	zfand5b	zinc finger, AN1-type domain 5b
ENSDARG00000002285	718.14	-0.272603	0.15655	-1.74132	0.0816282	0.999951	742	899	660	675	582	649	737.621	871.335	645.705	669.223	580.002	617.318	mcoln1a	mucolipin 1a
[truncated: 32,307 more rows]
